# Supplementary material for: Ammonia Inhibition of Anaerobic Volatile Fatty Acid Degrading Microbial Communities
Source: Front Microbiol. 2018 Nov 30;9:2921. doi: 10.3389/fmicb.2018.02921 (PMC6284035; doi:10.3389/fmicb.2018.02921)
Supplement: Supplementary file 1 [file Data_Sheet_1.zip]

Archive with 3 entries (3 files):
- Supplementary Materials B.xlsx
- Supplementary Materials C.html
- Supplementary_Material A.pdf
