# Supplementary material for: Ammonia Inhibition of Anaerobic Volatile Fatty Acid Degrading Microbial Communities
Source: Front Microbiol. 2018 Nov 30;9:2921. doi: 10.3389/fmicb.2018.02921 (PMC6284035; doi:10.3389/fmicb.2018.02921)
Supplement: Supplementary file 1 [file Data_Sheet_1.zip › Supplementary Materials B.xlsx]

## Sheet: Overview
Supplementary Materials B
	Detailed abiotic data
	Experiment in main manuscript (Exp 1)
	Exp1 Rctrl
	Exp1 RNH3
	Exp1 RNH3,HCl
	Additional experiments (see Supplementary Materials A)
	Exp2
	Exp3 Rconti
	Exp3 Rdisco
	Exp4
	Simulations
	Detailed list of used parameter values
	ADM1 simulation
	Model structure
	Petersen Matrix
	Detailed biotic data
	16S rRNA gene amplicon sequencing
	16S rRNA gene sequencing
	T-RFLP profiling
	T-RFLP

## Sheet: Exp1 Rctrl
Experiment 1 Rctrl
																																															GC average
									gas composition						normalized gas composition						NH4-N	NH4-N		NH4-N																							acetic	propionic	iso-butyric
duration of experiment	time	pressure atmosphere	temperature atmosphere	cumulative total gas volume	time between gas volume measurements	gas production	normalized gas production	pH	CH4	O2	CO2	H2	H2S	sum	CH4	O2	CO2	H2	H2S	sum	average	SEM		g/L		CH4	TS		VS				TS (g/L)			VS (g/L)			crucible empty (g)			crucible after drying (g)			crucible after oven (g)		acid	acid	acid
d		mbar	°C		d	ml/d	ml/d		%	%	%	ppm	ppm	%	%	%	%	ppm	ppm	%	g/l			replicates		L/d	average g/L	SEM	average g/L	SEM	%TS	1	2	3	1	2	3	1	2	3	1	2	3	1	2	3	mg/l	mg/l	mg/l
0	09:15:00	1002.6	21.9	8826.45	1.01528			7.33	42.7192	0.131177	27.7286		74.0764	70.5864	60.5205	0.185839	39.2832		104.944		0.701667	0.00440959	0.7	0.71	0.695	#VALUE!	1.145	0.00251661	1.04133	0.00788106	0.909461	1.14	1.147	1.148	1.029	1.039	1.056	33.2733	23.6978	33.3652	33.3873	23.8125	33.48	33.2844	23.7086	33.3744	2.51893	0	0
1	12:59:00	1015.5	22	8847.23	1.15556	17982.7	16679.2	7.29	58.6717	0.118342	33.4496		47.9781	92.2444	63.6046	0.128292	36.2619		52.0119		#DIV/0!	#DIV/0!				10.6088																					#DIV/0!	#DIV/0!	#DIV/0!
2	09:14:00	1018.7	22	8866.18	0.84375	22459.3	20897	7.49	61.3857	0.123388	34.2373		104.32	95.7568	64.1058	0.128856	35.7544		108.943		#DIV/0!	#DIV/0!				13.3962																					#DIV/0!	#DIV/0!	#DIV/0!
3	08:19:00	1012.4	21.8	8887.15	0.961806	21802.7	20174.3	7.32	61.747	0.120093	34.2779		156.675	96.1607	64.2123	0.124888	35.6465		162.93		#DIV/0!	#DIV/0!				12.9544																					#DIV/0!	#DIV/0!	#DIV/0!
4	08:00:00	1004.1	21.4	8908.94	0.986806	22081.4	20292.2		61.9681	0.115694	34.1679		199.227	96.2716	64.368	0.120175	35.4911		206.943		#DIV/0!	#DIV/0!				13.0617																					#DIV/0!	#DIV/0!	#DIV/0!
5	08:25:00	1004.6	21	8930.88	1.01736	21565.6	19855		61.8202	0.116465	34.1714		232.404	96.1313	64.3081	0.121152	35.5466		241.757		#DIV/0!	#DIV/0!				12.7684																					#DIV/0!	#DIV/0!	#DIV/0!
6	08:58:00	1002.5	22.9	8952.64	1.02292	21272.5	19418.8	7.62	61.4591	0.121636	34.5265		240.984	96.1313	63.9324	0.126531	35.916		250.682		#DIV/0!	#DIV/0!				12.4149																					#DIV/0!	#DIV/0!	#DIV/0!
7	08:37:00	986.5	23.5	8972.95	0.985417	20610.6	18476.8	7.37	60.7127	0.12097	34.0872		191.253	94.94	63.9485	0.127417	35.9039		201.446		0.586667	0.00166667	0.59	0.585	0.585	11.8157																					119.317	28.3909	0.871654
8	08:14:00	994.8	22.4	8992.9	0.984028	20273.8	18396.1	7.38	61.361	0.116436	34.3153		200.805	95.8128	64.0426	0.121524	35.8149		209.581		#DIV/0!	#DIV/0!				11.7813																					#DIV/0!	#DIV/0!	#DIV/0!
9	09:07:00	998.2	22.7	9014.09	1.03681	20437.8	18589.4	7.5	59.5556	0.129304	35.4213		30.2435	95.1092	62.6181	0.135953	37.2428		31.7987		#DIV/0!	#DIV/0!				11.6403																					#DIV/0!	#DIV/0!	#DIV/0!
10	09:15:00	996.1	23.2	9035.15	1.00556	20943.6	18977.3	7.39	59.0153	0.116165	36.8708		37.7859	96.006	61.4704	0.120998	38.4047		39.3578		#DIV/0!	#DIV/0!				11.6654																					#DIV/0!	#DIV/0!	#DIV/0!
11	08:50:00	1000.1	22.4	9050.03	0.982639	15142.9	13813.6		59.1632	0.116259	37.2301		118.91	96.5215	61.2954	0.120449	38.5718		123.195		#DIV/0!	#DIV/0!				8.46708																					#DIV/0!	#DIV/0!	#DIV/0!
12	09:24:00	1003.6	22.2	9083.45	1.02361	32649.1	29907.5		58.924	0.11254	37.3698		169.918	96.4233	61.1097	0.116714	38.756		176.221		#DIV/0!	#DIV/0!				18.2764																					#DIV/0!	#DIV/0!	#DIV/0!
13	09:00:00	995.4	22.2	9107.21	0.983333	24162.7	21952.9	7.45	58.5688	0.079956	35.8645		166.05	94.5299	61.958	0.0845828	37.9399		175.659		#DIV/0!	#DIV/0!				13.6015																					#DIV/0!	#DIV/0!	#DIV/0!
14	09:50:00	996.5	23.4	9128.2	1.03472	20285.6	18376.1	7.46	58.5502	0.111673	35.0835		83.3517	93.7537	62.4511	0.119113	37.4209		88.905		0.636667	0.00726483	0.625	0.635	0.65	11.4761	0.835	0.00608276	0.761	0.00907377	0.911377	0.834	0.846	0.825	0.754	0.779	0.75	23.147	32.6876	24.8605	23.2304	32.7722	24.943	23.155	32.6943	24.868	59.3651	14.2961	0
15	00:00:00								59.8475	0.116066	35.5794		170.478	95.56	62.6282	0.121459	37.2325		178.399		#DIV/0!	#DIV/0!				#VALUE!																					#DIV/0!	#DIV/0!	#DIV/0!
16	09:18:00	1001.1	23.9	9170.19	1.3875	6.60915e+06	6.00451e+06	7.45	57.0387	0.0907762	36.3701		34.3428	93.503	61.002	0.0970837	38.8973		36.7291		#DIV/0!	#DIV/0!				3662.87																					#DIV/0!	#DIV/0!	#DIV/0!
17	08:48:00	1001.9	23.4	9193.45	0.979167	23754.9	21635.4	7.32	58.7094	0.0997764	36.6711		109.336	95.4912	61.4815	0.104488	38.4026		114.498		#DIV/0!	#DIV/0!				13.3017																					#DIV/0!	#DIV/0!	#DIV/0!
18	09:24:00	1002.2	23.5	9219.29	1.025	25209.8	22959.5	7.44	58.8293	0.0914806	36.7001		181.619	95.639	61.5118	0.0956519	38.3736		189.9		#DIV/0!	#DIV/0!				14.1228																					#DIV/0!	#DIV/0!	#DIV/0!
19	09:18:00	995.3	23.3	9244.11	0.995833	24923.8	22558.1	7.37	58.7639	0.10805	36.6542		234.495	95.5496	61.5009	0.113083	38.3614		245.417		#DIV/0!	#DIV/0!				13.8734																					#DIV/0!	#DIV/0!	#DIV/0!
20	08:00:00	997.6	23.5	9267.35	0.945833	24570.9	22275	7.35	60.3593	0.107533	34.8035		294.827	95.2998	63.3362	0.112837	36.52		309.368		#DIV/0!	#DIV/0!				14.1082																					103.277	21.3688	0
21	07:27:00	1003.8	22.2	9288.79	0.977083	21942.9	20104.3	7.35	60.1683	0.108623	34.4076		303.503	94.7149	63.5257	0.114684	36.3276		320.439		0.62	0.00763763	0.635	0.61	0.615	12.7714	0.852667	0.00166667	0.768333	0.00517472	0.901095	0.851	0.856	0.851	0.758	0.774	0.773	29.2015	29.2856	27.0735	29.2866	29.3712	27.1586	29.2108	29.2938	27.0813	126.609	19.2306	0.194897
22	07:39:00	995.2	22.3	9312.11	1.00833	23127.3	21000.8	7.36	57.6813	0.109488	37.664		244.528	95.4792	60.4124	0.114672	39.4473		256.106		#DIV/0!	#DIV/0!				12.6871																					#DIV/0!	#DIV/0!	#DIV/0!
23	09:21:00	989	23.3	9338.63	1.07083	24765.8	22273.1	7.4	58.1253	0.105138	36.9014	1.11378	110.128	95.143	61.0926	0.110505	38.7852	1.17064	115.75	100	0.611667	0.00726483	0.6	0.61	0.625	13.6072	0.808	0.00602771	0.732667	0.00938675	0.906766	0.796	0.813	0.815	0.751	0.727	0.72	27.5657	33.2734	29.7591	27.6453	33.3547	29.8406	27.5702	33.282	29.7686	118.585	18.1878	0
24	00:00:00								59.2615	0.121268	35.8643	2.07665	20.2558	95.2493	62.2173	0.127316	37.6531	2.18023	21.2661	100	#DIV/0!	#DIV/0!																									#DIV/0!	#DIV/0!	#DIV/0!
25	09:16:00	993.2	24.6	9384.87	1.38611	6.77065e+06	6.08835e+06	7.41	59.1479	0.111794	35.7589	1.76894	22.3364	95.021	62.2472	0.117652	37.6326	1.86163	23.5068	100	#DIV/0!	#DIV/0!																									#DIV/0!	#DIV/0!	#DIV/0!
26	09:24:00	1005.2	25	9408.27	1.00556	23270.7	21150.1	7.38	58.7118	0.123455	36.1942	4.1405	212.072	95.0511	61.7687	0.129883	38.0787	4.35608	223.114	100	#DIV/0!	#DIV/0!				13.0641																					#DIV/0!	#DIV/0!	#DIV/0!
27	09:05:00	1010.5	24.8	9431.15	0.986806	23185.9	21198.3	7.34	58.6712	0.123343	35.9802	0	186.672	94.7934	61.8938	0.130118	37.9564	0	196.925	100	#DIV/0!	#DIV/0!				13.1205																					#DIV/0!	#DIV/0!	#DIV/0!
28	09:15:00	1013.3	25.3	9450.65	1.00694	19365.5	17724.8	7.39	58.4937	0.123754	35.6746	0	42.0829	94.2963	62.0318	0.13124	37.8325	0	44.6284	100	0.626667	0.0116667	0.645	0.63	0.605	10.995	0.868	0.00503322	0.779667	0.00185592	0.898233	0.864	0.862	0.878	0.776	0.781	0.782	35.537	29.4452	29.5503	35.6234	29.5314	29.6381	35.5458	29.4533	29.5599	66.7404	8.39641	0
29	09:59:00	1007.5	26.9	9473.45	1.03056	22124	20026.2	7.4	60.0507	0.131734	36.3375	0	130.229	96.533	62.2075	0.136465	37.6426	0	134.906	100	#DIV/0!	#DIV/0!				12.4578																					#DIV/0!	#DIV/0!	#DIV/0!
30	09:10:00	996.5	26.9	9495.51	0.965972	22837.1	20446	7.43	54.3275	0.194414	32.276	0	27.0364	86.8006	62.5888	0.223978	37.1841	0	31.1477	100	#DIV/0!	#DIV/0!				12.7969	0.937667	0.00683943	0.831	0.00288675	0.886242	0.945	0.924	0.944	0.836	0.831	0.826	33.6686	29.2885	23.8297	33.7631	29.3809	23.9241	33.6795	29.2978	23.8415	#DIV/0!	#DIV/0!	#DIV/0!
31	09:44:00	991.9	28	9518.48	1.02361	22440.2	19924.9	7.38	61.1294	0.15267	34.1554	0	74.6264	95.4449	64.0468	0.159956	35.7855	0	78.1879	100	#DIV/0!	#DIV/0!				12.7612																					84.1759	18.5843	0.881248
32	09:12:00	1002.1	26.1	9540.6	0.977778	22622.7	20422.4	7.36	62.3035	0.129884	34.5464	0.531805	141.971	96.994	64.2344	0.133909	35.617	0.548286	146.371	100	#DIV/0!	#DIV/0!				13.1182																					#DIV/0!	#DIV/0!	#DIV/0!
33	08:50:00	1009.6	25.4	9563.46	0.984722	23214.7	21163.1		62.1448	0.126051	34.6826	0	195.448	96.973	64.0846	0.129986	35.7652	0	201.549	100	#DIV/0!	#DIV/0!				13.5623																					#DIV/0!	#DIV/0!	#DIV/0!
34	09:22:00	1005.9	25.9	9587.4	1.02222	23419.6	21236.1	7.44	59.9251	0.13121	36.3568	1.11387	39.6166	96.4172	62.1519	0.136086	37.7078	1.15526	41.0887	100	#DIV/0!	#DIV/0!				13.1986																					#DIV/0!	#DIV/0!	#DIV/0!
35	00:00:00	0	0	0		#VALUE!	#VALUE!		59.6574	0.130521	37.1035	0	147.859	96.9062	61.562	0.134688	38.2881	0	152.579	100	#DIV/0!	#DIV/0!																									#DIV/0!	#DIV/0!	#DIV/0!
36	09:03:00	1003.8	26.2	9635.17	1.37708	6.9968e+06	6.32487e+06	7.3	56.3293	0.126005	35.3787	0	66.0845	91.8406	61.3338	0.1372	38.5218	0	71.9556	100	0.63	0.00763763	0.615	0.635	0.64		2.03733	0.975834	0.892667	0.00260342	0.438154	1.063	1.06	3.989	0.893	0.888	0.897	28.9433	32.9573	23.213	29.0496	33.0633	23.6119	28.9603	32.9745	23.5222	39.5883	7.70464	0
37	08:57:00	1005.3	25.1	9659.49	0.995833	24421.8	22191		59.5773	0.121706	37.0245	0	174.154	96.7409	61.5844	0.125806	38.2718	0	180.021	100	#DIV/0!	#DIV/0!				13.6662																					#DIV/0!	#DIV/0!	#DIV/0!
38	08:42:00	1005.4	25.3	9682.43	0.989583	23181.5	21052	7.32	56.3663	0.125895	35.4085	0	65.3668	91.9072	61.3296	0.136981	38.5263	0	71.1226	100	0.656667	0.00881917	0.67	0.64	0.66	12.9111																					36.3226	6.41844	0
39	09:15:00	1005.5	26.2	9707.16	1.02292	24176	21891.3	7.4	59.3951	0.126529	36.9112	0.823265	183.319	96.4512	61.5804	0.131184	38.2693	0.853556	190.064	100	#DIV/0!	#DIV/0!				13.4807																					#DIV/0!	#DIV/0!	#DIV/0!
40	09:23:00	1003.2	26.8	9731.05	1.00556	23758	21420.7	7.37	59.1308	0.127138	36.8382	0	165.826	96.1127	61.5223	0.13228	38.3281	0	172.533	100	#DIV/0!	#DIV/0!				13.1785																					#DIV/0!	#DIV/0!	#DIV/0!
41	08:49:00	997.8	27.7	9755.19	0.976389	24723.8	22105.1	7.29	57.8715	0.127452	38.1031	0.53289	234.814	96.1256	60.2041	0.132589	39.6389	0.554369	244.278	100	#DIV/0!	#DIV/0!				13.3082																					#DIV/0!	#DIV/0!	#DIV/0!
42	14:11:00	995.1	29.1	9786.21	1.22361	25351.2	22500	7.23	56.1639	0.135087	37.6243	0	127.983	93.9361	59.7895	0.143807	40.0531	0	136.245	100	#DIV/0!	#DIV/0!				13.4527																					#DIV/0!	#DIV/0!	#DIV/0!
43	07:09:00	1002.5	26.2	9803.45	0.706944	24386.6	22016.2	7.27	56.5386	0.187769	37.6893	1.69468	4.25273	94.4163	59.8823	0.198874	39.9182	1.7949	4.50423	100	0.62	0.00866025	0.605	0.635	0.62	13.1838																					51.4183	10.2432	0
44	09:17:00	1006.1	26.8	9829.63	1.08889	24042.9	21740.2	7.3	59.469	0.126654	36.9012	0	45.5073	96.5014	61.625	0.131246	38.239	0	47.1571	100	#DIV/0!	#DIV/0!				13.3974																					#DIV/0!	#DIV/0!	#DIV/0!
45	12:56:00	1001.1	28.4	9856.13	1.15208	23001.8	20585.7	7.29	58.7702	0.149199	35.2938	0	4.25643	94.2136	62.3797	0.158362	37.4615	0	4.51785	100	#DIV/0!	#DIV/0!				12.8413																					#DIV/0!	#DIV/0!	#DIV/0!
46	09:15:00	998.6	26.4	9875.01	0.846528	22302.9	20043.2	7.36	60.2656	0.122582	35.7718	0.53254	39.7319	96.164	62.6696	0.127472	37.1987	0.553783	41.3168	100	#DIV/0!	#DIV/0!				12.561																					#DIV/0!	#DIV/0!	#DIV/0!
47	09:11:00	991	26.6	9899.63	0.997222	24688.6	22003.7	7.44	60.8014	0.131397	36.0267	0	125.209	96.972	62.6999	0.1355	37.1516	0	129.119	100	#DIV/0!	#DIV/0!				13.7963																					#DIV/0!	#DIV/0!	#DIV/0!
48	09:25:00	999.3	26.4	9922.01	1.00972	22164.5	19932.8	7.43	53.6576	0.119281	43.5715	0	219.424	97.3703	55.1067	0.122502	44.7482	0	225.35	100	#DIV/0!	#DIV/0!				10.9843																					#DIV/0!	#DIV/0!	#DIV/0!
49	09:10:00	998	26.4	9949.29	0.989583	27567.2	24759.3	7.16	53.4229	0.122871	43.354	0	126.698	96.9124	55.1249	0.126786	44.7352	0	130.735	100	0.675	0.0132288	0.67	0.655	0.7	13.6485	1.92933	0.244334	0.941	0.0151438	0.487733	2.388	1.846	1.554	0.969	0.937	0.917	28.9439	29.0346	34.3767	29.1827	29.2192	34.5321	29.0858	29.1255	34.4404	60.0483	16.9488	0
50	08:34:00	993.7	25.7	9974.96	0.975	26328.2	23599.8	7.13	56.9188	0.122183	40.2786	0	149.325	97.3345	58.4775	0.125529	41.3816	0	153.414	100	#DIV/0!	#DIV/0!				13.8006																					#DIV/0!	#DIV/0!	#DIV/0!
51	08:33:00	1002	25.8	9999.14	0.999306	24196.8	21863.1	7.14	58.7861	0.118144	38.287	0	196.369	97.2109	60.4728	0.121534	39.3855	0	202.003	100	#DIV/0!	#DIV/0!				13.2212																					#DIV/0!	#DIV/0!	#DIV/0!
52	09:03:00	997	26.8	10024.1	1.02083	24499.6	21952.8	7.22	59.4908	0.126304	37.4596	0	188.41	97.0955	61.2704	0.130082	38.5801	0	194.046	100	#DIV/0!	#DIV/0!				13.4506																					61.747	18.0656	0
53	09:26:00	1002.8	26.1	10050.1	1.01597	25522.4	23056.1	7.21	59.466	0.122256	37.1758	0	210.512	96.7851	61.4413	0.126317	38.4107	0	217.505	100	#DIV/0!	#DIV/0!				14.1659																					#DIV/0!	#DIV/0!	#DIV/0!
54	09:25:00	1003.7	29.3	10075	0.999306	24977.3	22345	7.25	59.1065	0.13166	37.1763	0	235.597	96.438	61.2896	0.136523	38.5494	0	244.299	100	#DIV/0!	#DIV/0!				13.6952																					#DIV/0!	#DIV/0!	#DIV/0!
55	08:32:00	994.1	28.6	10100.9	0.963194	26796.3	23798.1	7.24	59.2029	0.122106	36.7163	0	58.2941	96.0471	61.6394	0.127131	38.2274	0	60.6932	100	0.621667	0.00333333	0.625	0.615	0.625	14.669	0.987667	0.0127715	0.889	0.00152753	0.900101	1.011	0.967	0.985	0.891	0.89	0.886	29.7419	32.6894	32.2125	29.843	32.7861	32.311	29.7539	32.6971	32.2224	59.9209	15.2937	0
56	12:33:00	1000.9	25.9	10130.1	1.16736	25099.3	22646.1	7.28	59.8565	0.11751	36.8934	103.669	140.576	96.8918	61.7766	0.12128	38.0769	106.995	145.085	100	#DIV/0!	#DIV/0!				13.99																					#DIV/0!	#DIV/0!	#DIV/0!
57	12:36:00	1003.1	25.7	10156.6	1.00208	26365.1	23856.4	7.24	59.6856	0.0779825	37.4134	39.5506	225.703	97.2035	61.4027	0.080226	38.4898	40.6884	232.196	100	#DIV/0!	#DIV/0!				14.6485																					#DIV/0!	#DIV/0!	#DIV/0!
58	09:18:00	1000.4	28.2	10179.5	0.8625	26527.5	23740.2	7.34	59.3804	0.144531	36.9032	30.7492	234.22	96.4546	61.563	0.149844	38.2596	31.8794	242.829	100	#DIV/0!	#DIV/0!				14.6152																					#DIV/0!	#DIV/0!	#DIV/0!
59	12:43:00	999.6	23.3	10208.4	1.14236	25351	23043.8	7.36	57.8056	0.13484	35.9404	46.3185	35.7104	93.889	61.568	0.143616	38.2797	49.3332	38.0347	100	#DIV/0!	#DIV/0!				14.1876																					46.0301	14.1952	0
60	09:17:00	1005.2	27.2	10230	0.856944	25159.2	22698.9	7.34	59.354	0.121304	36.8614	27.26	98.8084	96.3493	61.6029	0.1259	38.2581	28.2929	102.552	100	#DIV/0!	#DIV/0!				13.9832																					#DIV/0!	#DIV/0!	#DIV/0!
61	09:23:00	1008.5	27.4	10255.6	1.00417	25523.7	23088	7.33	59.3535	0.121859	36.8704	93.816	149.454	96.3701	61.5891	0.126449	38.2592	97.3497	155.083	100	#DIV/0!	#DIV/0!				14.2197																					#DIV/0!	#DIV/0!	#DIV/0!
62	08:49:00	1006.4	28.2	10280.6	0.976389	25584.1	23033.2	7.33	57.4784	0.11806	36.7899	153.137	33.6018	94.405	60.8849	0.125057	38.9703	162.213	35.5932	100	0.626667	0.00166667	0.625	0.625	0.63	14.0237	1.06533	0.0096148	0.989	0.00519615	0.928348	1.084	1.06	1.052	0.998	0.989	0.98	22.4033	23.5152	27.8662	22.5117	23.6212	27.9714	22.4119	23.5223	27.8734	13.8885	5.31351	0
63	10:20:00	998.5	30.3	10302.8	1.06319	20889.9	18530.3	7.33	57.9474	0.122313	37.6001	71.3725	115.891	95.6885	60.5583	0.127824	39.2943	74.5883	121.113	100	#DIV/0!	#DIV/0!				11.2216																					47.5081	10.1651	0
64	10:31:00	1001.4	30.2	10330.3	1.00764	27301.4	24295.9	7.27	57.4486	0.127252	37.4961	200.496	36.4827	95.0956	60.4114	0.133815	39.4299	210.836	38.3642	100	#DIV/0!	#DIV/0!				14.6775																					#DIV/0!	#DIV/0!	#DIV/0!
65	09:57:00	997	29.7	10356.9	0.976389	27243.2	24177.5	7.34	57.6272	0.131833	37.5087	104.74	0	95.2782	60.4831	0.138366	39.3676	109.931	0	100	#DIV/0!	#DIV/0!				14.6233																					#DIV/0!	#DIV/0!	#DIV/0!
66	10:50:00	995.8	29.8	10384.5	1.03681	26629.9	23596.9	7.36	57.9878	0.122675	37.8373	149.969	24.9368	95.9653	60.4258	0.127833	39.4281	156.274	25.9852	100	#DIV/0!	#DIV/0!				14.2586																					38.7106	9.61838	0
67	09:10:00	996.8	29.6	10409.9	0.930556	27327.8	24255.6	7.27	57.8891	0.122971	37.9079	153.01	99.8756	95.9453	60.3355	0.128168	39.5099	159.476	104.096	100	#DIV/0!	#DIV/0!				14.6348																					#DIV/0!	#DIV/0!	#DIV/0!
68	09:01:00	993.3	30	10437.2	0.99375	27451.6	24247.9	7.36	58.0936	0.0874598	38.0556	169.572	151.726	96.2688	60.3452	0.0908496	39.5306	176.144	157.607	100	#DIV/0!	#DIV/0!				14.6325																					#DIV/0!	#DIV/0!	#DIV/0!
69	08:42:00	993.8	28.4	10464.1	0.986806	27279.9	24236.4	7.25	58.1047	0.127281	38.0035	159.434	164.898	96.2679	60.3573	0.132215	39.4768	165.615	171.291	100	0.623333	0.00927961	0.63	0.635	0.605	14.6284	1.08467	0.0103655	1.04133	0.00120185	0.960049	1.105	1.078	1.071	1.042	1.043	1.039	22.4043	34.0068	32.7165	22.5148	34.1146	32.8236	22.4106	34.0103	32.7197	38.7776	8.19834	0
70	10:37:00	996.1	27	10490.8	1.07986	24642.1	22045.8	7.25	58.1387	0.118534	37.3451	159.879	8.93157	95.6192	60.8023	0.123965	39.0561	167.204	9.34077	100	#DIV/0!	#DIV/0!				13.4044																					50.4496	12.5768	0
71	10:41:00	983.3	29.3	10517.3	1.00278	26446.5	23178.5	7.26	58.5454	0.119836	37.5472	119.838	82.5079	96.2327	60.8373	0.124527	39.0171	124.529	85.7379	100	#DIV/0!	#DIV/0!				14.1012																					#DIV/0!	#DIV/0!	#DIV/0!
72	10:37:00	976.9	29	10542.1	0.997222	24869.1	21675.6	7.33	58.313	0.119947	37.5068	146.627	27.0821	95.9571	60.7699	0.125001	39.087	152.805	28.2231	100	#DIV/0!	#DIV/0!				13.1723																					#DIV/0!	#DIV/0!	#DIV/0!
73	10:37:00	986.2	27.3	10567.5	1	25450	22519.8	7.32	58.6878	0.123849	37.7556	0.907395	133.821	96.5807	60.7655	0.128234	39.0923	0.93952	138.559	100	#DIV/0!	#DIV/0!				13.6843																					39.4665	9.85348	0
74	08:44:00	989	26.2	10591.2	0.921528	25739.9	22924.9		58.5779	0.118855	38.1789	0	183.046	96.894	60.4557	0.122665	39.4028	0	188.914	100	#DIV/0!	#DIV/0!				13.8594																					#DIV/0!	#DIV/0!	#DIV/0!
75	10:34:00	988.5	26.1	10619.3	1.07639	26040.8	23188.9		58.563	0.135448	38.1861	0	234.782	96.908	60.4315	0.13977	39.4045	0	242.273	100	#DIV/0!	#DIV/0!				14.0134																					#DIV/0!	#DIV/0!	#DIV/0!
76	09:00:00	1004.9	25.8	10643.4	0.934722	25847.3	23422	7.33	58.6696	0.126298	38.2841	0	267.332	97.1067	60.4176	0.130061	39.4248	0	275.297	100	#DIV/0!	#DIV/0!				14.151																					#DIV/0!	#DIV/0!	#DIV/0!
77	15:14:00	1002.1	28	10674.8	1.25972	24902.3	22338.4		59.1478	0.121997	37.7541	0	273.77	97.0513	60.9449	0.125704	38.9012	0	282.088	100	#DIV/0!	#DIV/0!				13.6141																					#DIV/0!	#DIV/0!	#DIV/0!
78	10:05:00	1001.4	26.7	10694.9	0.785417	25553.3	23005.7		59.2751	0.121971	37.49	0	292.972	96.9164	61.1611	0.125852	38.6828	0	302.294	100	#DIV/0!	#DIV/0!				14.0705																					#DIV/0!	#DIV/0!	#DIV/0!
79	08:55:00	1002.8	27.2	10719.2	0.951389	25583.6	23026.8		59.2432	0.130936	37.3765	0	321.443	96.7828	61.2125	0.135289	38.619	0	332.128	100	#DIV/0!	#DIV/0!				14.0953																					#DIV/0!	#DIV/0!	#DIV/0!
80	12:46:00	996.1	29.4	10743	1.16042	20501.3	18195.8		39.6103	0.557738	29.4858	0	60.469	69.6599	56.8624	0.800659	42.3282	0	86.8061	100	#DIV/0!	#DIV/0!				10.3466																					#DIV/0!	#DIV/0!	#DIV/0!
[truncated: 80 more columns]

## Sheet: Exp1 RNH3
Experiment 1 RNH3
																																															GC average
									gas composition						normalized gas composition						NH4-N	NH4-N		NH4-N																							acetic	propionic	iso-butyric
duration of experiment	time	pressure atmosphere	temperature atmosphere	cumulative total gas volume	time between gas volume measurements	gas production	normalized gas production	pH	CH4	O2	CO2	H2	H2S	sum	CH4	O2	CO2	H2	H2S	sum	average	SEM		g/L		CH4	TS		VS				TS (g/L)			VS (g/L)			crucible empty (g)			crucible after drying (g)			crucible after oven (g)		acid	acid	acid
d		mbar	°C		d	ml/d	ml/d		%	%	%	ppm	ppm	%	%	%	%	ppm	ppm	%	g/l			replicates		L/d	average g/L	SEM	average g/L	SEM	%TS	1	2	3	1	2	3	1	2	3	1	2	3	1	2	3	mg/l	mg/l	mg/l
0	09:15:00	1002.6	21.9	5953.55	1.01528			7.23	59.7101	0	37.3512		267.961	97.0881	61.5009	0	38.4715		275.998	#VALUE!	0.715	0.0132288	0.695	0.74	0.71	0	1.10833	0.00674125	0.999667	0.00120185	0.901955	1.098	1.106	1.121	0.998	1.002	0.999	27.5578	28.018	32.4245	27.6676	28.1286	32.5366	27.5678	28.0284	32.4367	2.21693	0	0
1	12:59:00	1015.5	22	5969.45	1.15556	13759.6	13085.2	7.09	38.2184	0.0690763	29.8669		115.922	68.166	56.0667	0.101335	43.815		170.058	#VALUE!	#DIV/0!	#DIV/0!				7.33641																					#DIV/0!	#DIV/0!	#DIV/0!
2	09:14:00	1018.7	22	5984.76	0.84375	18145.2	17310.1	7.16	51.9076	0.0233923	40.1274		168.691	92.0753	56.3752	0.0254056	43.5811		183.21	#VALUE!	#DIV/0!	#DIV/0!				9.75862																					#DIV/0!	#DIV/0!	#DIV/0!
3	08:19:00	1012.4	21.8	6001.9	0.961806	17820.6	16906.9	6.9	52.6103	0.0485123	39.0622		224.488	91.7435	57.345	0.0528782	42.5776		244.691	#VALUE!	#DIV/0!	#DIV/0!				9.69524																					#DIV/0!	#DIV/0!	#DIV/0!
4	08:00:00	1004.1	21.4	6022.3	0.986806	20672.8	19478.3		55.9262	0.00767485	40.5021		310.533	96.467	57.9744	0.00795593	41.9854		321.906	#VALUE!	#DIV/0!	#DIV/0!				11.2925																					#DIV/0!	#DIV/0!	#DIV/0!
5	08:25:00	1004.6	21	6044.78	1.01736	22096.4	20858.4		59.1365	0.00765955	37.6079		307.463	96.7828	61.1023	0.00791416	38.858		317.683	#VALUE!	#DIV/0!	#DIV/0!				12.745																					#DIV/0!	#DIV/0!	#DIV/0!
6	08:58:00	1002.5	22.9	6068.06	1.02292	22758.5	21300.9	7.3	60.5716	0	35.9238		283.126	96.5237	62.7531	0	37.2176		293.323	#VALUE!	#DIV/0!	#DIV/0!				13.367																					#DIV/0!	#DIV/0!	#DIV/0!
7	08:37:00	986.5	23.5	6091.45	0.985417	23736.2	21817.2	7.13	61.5523	0	34.9331		261.178	96.5115	63.7772	0	36.1958		270.618	#VALUE!	0.581667	0.0192209	0.62	0.56	0.565	13.9144																					1214.19	1196.37	66.3401
8	08:14:00	994.8	22.4	6113.13	0.984028	22031.9	20497.1	7.11	59.6648	0.00773665	36.3521		230.873	96.0477	62.12	0.00805501	37.848		240.373	#VALUE!	#DIV/0!	#DIV/0!				12.7328																					#DIV/0!	#DIV/0!	#DIV/0!
9	09:07:00	998.2	22.7	6135.69	1.03681	21759.1	20291.9	7.23	58.8992	0	37.6257		233.188	96.5482	61.005	0	38.9709		241.525	#VALUE!	#DIV/0!	#DIV/0!				12.3791																					#DIV/0!	#DIV/0!	#DIV/0!
10	09:15:00	996.1	23.2	6157.4	1.00556	21590.1	20058	7.22	60.7048	0.049107	35.0513		72.2943	95.8124	63.358	0.0512533	36.5832		75.454	#VALUE!	#DIV/0!	#DIV/0!				12.7083																					#DIV/0!	#DIV/0!	#DIV/0!
11	08:50:00	1000.1	22.4	6176.74	0.982639	19681.7	18408.2		60.0778	0.0237906	36.1836		99.3705	96.2951	62.3892	0.0247059	37.5757		103.194	#VALUE!	#DIV/0!	#DIV/0!																									#DIV/0!	#DIV/0!	#DIV/0!
12	09:24:00	1003.6	22.2	6196.63	1.02361	19431.2	18249.8		60.0219	0.0153806	36.4706		174.018	96.5253	62.1826	0.0159343	37.7835		180.282	#VALUE!	#DIV/0!	#DIV/0!																									#DIV/0!	#DIV/0!	#DIV/0!
13	09:00:00	995.4	22.2	6216.41	0.983333	20115.3	18737.9	7.35	60.2793	0.0154461	36.0779		222.269	96.3949	62.5337	0.0160238	37.4272		230.582	#VALUE!	#DIV/0!	#DIV/0!				11.7175																					#DIV/0!	#DIV/0!	#DIV/0!
14	09:50:00	996.5	23.4	6237.57	1.03472	20449.9	18993.6	7.28	62.8337	0	33.3382		239.275	96.1958	65.3185	0	34.6566		248.737	#VALUE!	0.621667	0.0116667	0.64	0.6	0.625	12.4063	0.943667	0.00887568	0.842333	0.014746	0.892617	0.926	0.951	0.954	0.844	0.867	0.816	21.0184	22.4006	28.0456	21.111	22.4957	28.141	21.0266	22.409	28.0594	533.559	1201.19	14.8286
15									58.3601	0.266802	34.4575		84.49	93.0929	62.6902	0.286598	37.0141		90.7588	#VALUE!	#DIV/0!	#DIV/0!																									#DIV/0!	#DIV/0!	#DIV/0!
16	09:18:00	1001.1	23.9	6280.3	1.3875			7.33	59.8806	0	35.6868		150.547	95.5825	62.6481	0	37.3361		157.505	#VALUE!	#DIV/0!	#DIV/0!																									#DIV/0!	#DIV/0!	#DIV/0!
17	08:48:00	1001.9	23.4	6302	0.979167	22161.7	20695	7.17	57.9229	0	37.8996		260.469	95.8485	60.4317	0	39.5411		271.751	#VALUE!	#DIV/0!	#DIV/0!				12.5063																					#DIV/0!	#DIV/0!	#DIV/0!
18	09:24:00	1002.2	23.5	6327.3	1.025	24682.9	23048.5	7.27	57.5543	0	38.4333		350.056	96.0226	59.9383	0	40.0253		364.556	#VALUE!	#DIV/0!	#DIV/0!				13.8149																					#DIV/0!	#DIV/0!	#DIV/0!
19	09:18:00	995.3	23.3	6352.01	0.995833	24813.4	23026.3	7.28	58.6944	0	37.2468		368.121	95.978	61.154	0	38.8076		383.547	#VALUE!	#DIV/0!	#DIV/0!				14.0815																					#DIV/0!	#DIV/0!	#DIV/0!
20	08:00:00	997.6	23.5	6375.07	0.945833	24380.6	22661.7	7.25	59.0801	0	36.8707		385.815	95.9894	61.5486	0	38.4112		401.935	#VALUE!	#DIV/0!	#DIV/0!				13.9479																					244.519	814.513	3.23228
21	07:27:00	1003.8	22.2	6397	0.977083	22444.3	21084	7.22	59.5614	0	36.6015		409.577	96.2039	61.9117	0	38.0458		425.739	#VALUE!	0.601667	0.0145297	0.575	0.625	0.605	13.0534	0.953333	0.0543609	0.808	0.0046188	0.847552	0.896	1.062	0.902	0.8	0.816	0.808	32.4244	28.9442	27.2262	32.514	29.0504	27.3164	32.434	28.9688	27.2356	264.455	614.187	2.54669
22	07:39:00	995.2	22.3	6418.4	1.00833	21223.1	19759.3	7.32	58.2572	0	37.1367		371.643	95.4311	61.0464	0	38.9147		389.436	#VALUE!	#DIV/0!	#DIV/0!				12.0623																					#DIV/0!	#DIV/0!	#DIV/0!
23	09:21:00	989	23.3	6441.85	1.07083	21898.8	20193	7.52	57.3522	0	38.8314		368.505	96.2205	59.605	0	40.3567		382.98	#VALUE!	1.60333	0.00666667	1.61	1.59	1.61	12.0361	1.787	0.0427239	1.498	0.0353883	0.838276	1.707	1.801	1.853	1.43	1.515	1.549	29.5545	29.0369	34.6321	29.7252	29.217	34.8174	29.5822	29.0655	34.6625	1119.23	434.468	6.26526
24	00:00:00	0	0	0					55.9313	0.0284029	39.8392	16.9281	303.735	95.831	58.3645	0.0296385	41.5724	17.6645	316.949	100	#DIV/0!	#DIV/0!				0																					#DIV/0!	#DIV/0!	#DIV/0!
25	09:16:00	993.2	24.6	6480.07	1.38611			7.47	53.1987	0.0324358	42.7199	14.7878	318.768	95.9844	55.4243	0.0337928	44.5071	15.4065	332.104	100	#DIV/0!	#DIV/0!				0																					#DIV/0!	#DIV/0!	#DIV/0!
26	09:24:00	1005.2	25	6497.24	1.00556	17075.1	15911.7	7.42	50.8148	0.0405545	45.1716	13.5541	375.617	96.0659	52.8958	0.0422153	47.0215	14.1092	390.999	100	#DIV/0!	#DIV/0!				8.41664																					#DIV/0!	#DIV/0!	#DIV/0!
27	09:05:00	1010.5	24.8	6512.88	0.986806	15849.1	14857.1	7.35	48.764	0.0527311	47.2406	11.4163	442.901	96.1028	50.7415	0.0548695	49.1563	11.8793	460.862	100	#DIV/0!	#DIV/0!				7.53871																					#DIV/0!	#DIV/0!	#DIV/0!
28	09:15:00	1013.3	25.3	6527.05	1.00694	14072.3	13205.8	7.38	49.3036	0.0777112	46.5837	4.49412	343.812	95.9998	51.358	0.0809493	48.5248	4.68138	358.138	100	2.42667	0.0290593	2.42	2.48	2.38	6.78226	0.816	0.014	0.710667	0.0024037	0.870915	0.844	0.802	0.802	0.706	0.712	0.714	34.6266	28.0478	24.8608	34.711	28.128	24.941	34.6404	28.0568	24.8696	4367.32	576.06	37.8373
29	09:59:00	1007.5	26.9	6541.8	1.03056	14312.7	13283.3	7.35	47.7673	0.0759262	47.8405	2.59143	310.029	95.715	49.9058	0.0793253	49.9822	2.70744	323.909	100	#DIV/0!	#DIV/0!				6.62916																					#DIV/0!	#DIV/0!	#DIV/0!
30	09:10:00	996.5	26.9	6557.25	0.965972	15994.2	14681.9	7.45	47.7899	0.0651805	49.8362	1.69653	260.943	97.7175	48.9062	0.066703	51.0003	1.73616	267.038	100	#DIV/0!	#DIV/0!																									#DIV/0!	#DIV/0!	#DIV/0!
31	09:44:00	991.9	28	6575.86	1.02361	18180.7	16551.3	7.32	48.0635	0.0431546	49.7627	0	212.315	97.8906	49.0992	0.0440845	50.835	0	216.89	100	3.24	#DIV/0!	3.24			8.12655																					6774.43	920.669	70.7465
32	09:12:00	1002.1	26.1	6593.2	0.977778	17734.1	16414.3	7.33	48.6195	0.0691626	48.6233	3.97156	226.136	97.335	49.9507	0.0710563	49.9546	4.0803	232.328	100	#DIV/0!	#DIV/0!				8.19904																					#DIV/0!	#DIV/0!	#DIV/0!
33	08:50:00	1009.6	25.4	6610.71	0.984722	17781.7	16620.4		49.3307	0.0468056	49.2337	5.1299	308.87	98.6426	50.0095	0.0474497	49.9112	5.20049	313.12	100	#DIV/0!	#DIV/0!				8.31176																					#DIV/0!	#DIV/0!	#DIV/0!
34	09:22:00	1005.9	25.9	6629.66	1.02222	18538	17235	7.42	50.4782	0.0425512	48.2987	3.38882	423.132	98.8621	51.0592	0.043041	48.8546	3.42783	428.002	100	#DIV/0!	#DIV/0!				8.80004																					#DIV/0!	#DIV/0!	#DIV/0!
35									50.846	0.0472573	47.7862	1.98658	499.142	98.7296	51.5003	0.0478654	48.4011	2.01214	505.565	100	#DIV/0!	#DIV/0!				0																					#DIV/0!	#DIV/0!	#DIV/0!
36	09:03:00	1003.8	26.2	6665.3	1.37708			7.31	49.593	0.051435	48.9945	0	529.825	98.6919	50.2503	0.0521167	49.6439	0	536.847	100	3.49333	0.0352767	3.56	3.48	3.44	0	0.764667	0.0363517	0.641667	0.00683943	0.839146	0.709	0.752	0.833	0.628	0.649	0.648	33.1008	29.6663	29.0239	33.1717	29.7415	29.1072	33.1089	29.6766	29.0424	7094.17	1125.93	75.3462
37	08:57:00	1005.3	25.1	6681.35	0.995833	16117.2	15015.5		46.9893	0.0513323	50.2934	0	533.169	97.3873	48.2499	0.0527094	51.6426	0	547.473	100	#DIV/0!	#DIV/0!																									#DIV/0!	#DIV/0!	#DIV/0!
38	08:42:00	1005.4	25.3	6697.8	0.989583	16623.2	15478.1	7.28	48.0934	0.0425933	50.3773	0	546.046	98.5679	48.7922	0.0432121	51.1092	0	553.98	100	3.76	0.069282	3.76	3.88	3.64	7.55208	3.48933	2.75083	3.358	2.747	0.962361	0.741	0.736	8.991	0.616	0.606	8.852	33.8122	30.3682	32.7213	33.8863	30.4418	33.6204	33.8247	30.3812	32.7352	7924.31	1337.45	63.4149
39	09:15:00	1005.5	26.2	6715.62	1.02292	17420.8	16173.6	7.32	46.62	0.0513707	50.8969	0	543.912	97.6227	47.7553	0.0526217	52.1364	0	557.158	100	#DIV/0!	#DIV/0!				7.72374																					#DIV/0!	#DIV/0!	#DIV/0!
40	09:23:00	1003.2	26.8	6734.61	1.00556	18885.1	17457.9	7.35	47.8794	0.0338908	50.2898	0	565.488	98.2596	48.7274	0.0344911	51.1805	0	575.504	100	#DIV/0!	#DIV/0!				8.50681																					#DIV/0!	#DIV/0!	#DIV/0!
41	08:49:00	997.8	27.7	6753.88	0.976389	19736	18092.1	7.28	48.9046	0.0429153	48.8676	0.533045	537.363	97.8689	49.9695	0.0438498	49.9317	0.544652	549.064	100	#DIV/0!	#DIV/0!				9.04051																					#DIV/0!	#DIV/0!	#DIV/0!
42	14:11:00	995.1	29.1	6775.72	1.22361	17848.8	16242.2	7.24	45.1261	0.0518632	48.6205	1.93923	462.462	93.8449	48.0858	0.0552648	51.8094	2.06642	492.794	100	#DIV/0!	#DIV/0!				7.8102																					8857.97	1556.59	34.4679
43	07:09:00	1002.5	26.2	6789.55	0.706944	19563.1	18108.3	7.27	47.4897	0.0427429	49.6421	2.22821	501.104	97.2249	48.8452	0.0439629	51.0591	2.29181	515.407	100	3.97333	0.11392	3.88	3.84	4.2	8.84504																					8274.3	1561.12	32.8159
44	09:17:00	1006.1	26.8	6811.6	1.08889	20250	18773.8	7.38	48.4182	0.0249805	47.7962	1.64605	459.746	96.2855	50.2861	0.0259442	49.6401	1.70955	477.482	100	#DIV/0!	#DIV/0!				9.44062																					#DIV/0!	#DIV/0!	#DIV/0!
45	12:56:00	1001.1	28.4	6838.13	1.15208	23027.8	21130.4	7.42	53.5731	0.0161902	44.1767	0	379.154	97.8039	54.776	0.0165537	45.1686	0	387.668	100	#DIV/0!	#DIV/0!				11.5744																					#DIV/0!	#DIV/0!	#DIV/0!
46	09:15:00	998.6	26.4	6856.37	0.846528	21546.8	19853.7	7.54	51.1002	0.073764	39.3813	0	91.0672	90.5644	56.4242	0.0814492	43.4843	0	100.555	100	#DIV/0!	#DIV/0!				11.2023																					#DIV/0!	#DIV/0!	#DIV/0!
47	09:11:00	991	26.6	6881.5	0.997222	25200	23027.7	7.57	57.9313	0	38.8531	1.11443	132.905	96.7978	59.8477	0	40.1384	1.1513	137.302	100	#DIV/0!	#DIV/0!				13.7816																					#DIV/0!	#DIV/0!	#DIV/0!
48	09:25:00	999.3	26.4	6908.64	1.00972	26878.7	24783.9	7.68	60.6667	0	36.7384	2.51892	163.887	97.4217	62.2722	0	37.7107	2.58558	168.224	100	#DIV/0!	#DIV/0!				15.4335																					#DIV/0!	#DIV/0!	#DIV/0!
49	09:10:00	998	26.4	6935.13	0.989583	26768.8	24650.5	7.51	50.932	0	47.1791	0	198.787	98.131	51.9021	0	48.0777	0	202.573	100	4.13333	0.131318	3.88	4.2	4.32	12.7941	1.893	0.199756	1.199	0.0320208	0.633386	1.711	1.676	2.292	1.233	1.135	1.229	27.0761	32.9574	29.4458	27.2472	33.125	29.675	27.1239	33.0115	29.5521	3445.43	1630.29	7.67759
50	08:34:00	993.7	25.7	6959.12	0.975	24605.1	22613.3	7.53	52.3886	0.0081134	43.4306	0	164.439	95.8438	54.6604	0.00846524	45.314	0	171.57	100	#DIV/0!	#DIV/0!				12.3605																					#DIV/0!	#DIV/0!	#DIV/0!
51	08:33:00	1002	25.8	6983.72	0.999306	24617.1	22805.6	7.58	57.8393	0	39.8042	0	142.927	97.6578	59.2265	0	40.7589	0	146.355	100	#DIV/0!	#DIV/0!				13.507																					1802.1	1603.99	4.95684
52	09:03:00	997	26.8	7008.24	1.02083	24019.6	22067.2	7.64	59.412	0	38.3092	0	138.732	97.7351	60.7888	0	39.197	0	141.947	100	#DIV/0!	#DIV/0!				13.4144																					1269.15	1501.38	4.35453
53	09:26:00	1002.8	26.1	7031.45	1.01597	22845.1	21159.7	7.67	58.2635	0.0205353	38.6037	0	154.978	96.9032	60.1254	0.0211916	39.8374	0	159.931	100	#DIV/0!	#DIV/0!				12.7223																					#DIV/0!	#DIV/0!	#DIV/0!
54	09:25:00	1003.7	29.3	7054.96	0.999306	23526.3	21579.4	7.62	58.5073	0.0125625	38.5926	0	185.622	97.131	60.2354	0.0129336	39.7325	0	191.105	100	#DIV/0!	#DIV/0!				12.9985																					#DIV/0!	#DIV/0!	#DIV/0!
55	08:32:00	994.1	28.6	7078.47	0.963194	24408.4	22225.8	7.65	58.607	0.020679	38.2087	0	199.309	96.8563	60.5092	0.0213502	39.4488	0	205.778	100	4.08	0.023094	4.04	4.12	4.08	13.4486	2.067	0.146507	1.66667	0.144058	0.806322	1.796	2.299	2.106	1.385	1.86	1.755	29.5524	30.1162	29.4556	29.732	30.3461	29.6662	29.5935	30.1601	29.4907	848.484	1257.1	4.52653
56	12:33:00	1000.9	25.9	7101.48	1.16736	19711.1	18234.5	7.87	56.4195	0.0691575	39.7763	0	44.7924	96.2694	58.6058	0.0718374	41.3177	0	46.5282	100	#DIV/0!	#DIV/0!				10.6865																					476.024	1175.25	5.15632
57	12:36:00	1003.1	25.7	7122.1	1.00208	20577.1	19090.2	7.76	63.0637	0.0249368	33.8694	77.8175	17.0546	96.9675	65.0359	0.0257167	34.9286	80.2511	17.588	100	#DIV/0!	#DIV/0!				12.4155																					915.399	1069.43	5.50035
58	09:18:00	1000.4	28.2	7142.59	0.8625	23756.5	21798.2	7.69	58.8598	0.00539807	38.279	16.9715	65.6828	97.1525	60.585	0.00555629	39.401	17.4689	67.608	100	#DIV/0!	#DIV/0!				13.2064																					782.554	992.12	5.46195
59	12:43:00	999.6	23.3	7169.55	1.14236	23600.2	21995.1	7.76	58.4805	0.0206419	38.3894	38.0979	90.5908	96.9034	60.3493	0.0213015	39.6161	39.3153	93.4857	100	#DIV/0!	#DIV/0!				13.2739																					785.099	938.337	5.03113
60	09:17:00	1005.2	27.2	7190.81	0.856944	24809.1	22949.4	7.71	58.6001	0.00804865	38.6699	56.1766	127.057	97.2964	60.2285	0.0082723	39.7444	57.7376	130.588	100	#DIV/0!	#DIV/0!				13.8221																					#DIV/0!	#DIV/0!	#DIV/0!
61	09:23:00	1008.5	27.4	7215.09	1.00417	24179.3	22425.3	7.68	58.7375	0.0124187	38.5083	29.5535	154.532	97.2766	60.3819	0.0127664	39.5864	30.3809	158.858	100	#DIV/0!	#DIV/0!				13.5408																					#DIV/0!	#DIV/0!	#DIV/0!
62	08:49:00	1006.4	28.2	7238.66	0.976389	24140	22282.9	7.69	58.8932	0.00808495	38.0227	91.9829	151.202	96.9483	60.747	0.00833944	39.2196	94.8783	155.961	100	4.25333	0.0874325	4.32	4.36	4.08	13.5362	2.77367	0.190754	2.094	0.198034	0.754957	2.453	3.113	2.755	1.7	2.326	2.256	35.5407	31.4444	33.3687	35.786	31.7557	33.6442	35.616	31.5231	33.4186	591.877	801.102	4.25598
63	10:20:00	998.5	30.3	7257.54	1.06319	17757.8	16150.5	7.9	54.5039	0.0161861	42.2646	154.774	87.3941	96.8089	56.3005	0.0167196	43.6578	159.876	90.2749	100	#DIV/0!	#DIV/0!				9.09281																					274.097	831.813	5.31798
64	10:31:00	1001.4	30.2	7277.36	1.00764	19669.7	17947.2	7.74	66.0752	0.0777797	29.7792	74.5712	43.449	95.944	68.8685	0.0810678	31.0381	77.7237	45.2858	100	#DIV/0!	#DIV/0!				12.36																					#DIV/0!	#DIV/0!	#DIV/0!
65	09:57:00	997	29.7	7298.61	0.976389	21763.9	19803.4	7.77	62.2748	0.0250809	33.7723	186.908	5.88665	96.0915	64.8078	0.0261011	35.146	194.511	6.12609	100	#DIV/0!	#DIV/0!				12.8341																					681.644	906.593	5.30952
66	10:50:00	995.8	29.8	7321.02	1.03681	21614.5	19637.3	7.83	62.6734	0.034017	33.3281	108.181	40.2974	96.0504	65.2506	0.0354158	34.6986	112.629	41.9544	100	#DIV/0!	#DIV/0!				12.8134																					700.491	951.468	5.39661
67	09:10:00	996.8	29.6	7341.38	0.930556	21879.4	19911.1	7.72	63.7717	0.0338835	32.2358	146.04	59.0917	96.0619	66.3861	0.0352726	33.5573	152.027	61.5142	100	#DIV/0!	#DIV/0!				13.2182																					#DIV/0!	#DIV/0!	#DIV/0!
68	09:01:00	993.3	30	7362.76	0.99375	21514.5	19484.5	7.75	63.7244	0.0871647	31.5958	152.074	27.6199	95.4253	66.7793	0.0913434	33.1105	159.364	28.944	100	#DIV/0!	#DIV/0!				13.0116																					#DIV/0!	#DIV/0!	#DIV/0!
69	08:42:00	993.8	28.4	7386.79	0.986806	24351.3	22181.8	7.68	58.5601	0.0206834	37.54	158.06	0	96.1366	60.9134	0.0215146	39.0486	164.412	0	100	4.37333	0.0352767	4.32	4.36	4.44	13.5117	2.62967	0.231477	2.238	0.182765	0.851058	2.265	2.565	3.059	1.925	2.231	2.558	30.3693	29.8329	22.5209	30.5958	30.0894	22.8268	30.4033	29.8663	22.571	505.73	990.137	6.51467
70	10:37:00	996.1	27	7408.25	1.07986	19872.9	18229	7.88	56.486	0.122969	39.7757	157.145	0	96.4004	58.5952	0.127561	41.2609	163.013	0	100	#DIV/0!	#DIV/0!				10.6813																					420.954	1041.78	8.64151
71	10:41:00	983.3	29.3	7420.15	1.00278	11867	10663.8	7.75	66.8156	0.205388	28.5145	71.3183	0	95.5426	69.9328	0.21497	29.8448	74.6455	0	100	#DIV/0!	#DIV/0!				7.45746																					818.976	883.952	8.03724
72	10:37:00	976.9	29	7444.52	0.997222	24437.9	21838.7	7.71	57.6057	0.0082292	38.582	124.762	0	96.2084	59.876	0.00855351	40.1025	129.679	0	100	#DIV/0!	#DIV/0!				13.0761																					876.9	953.876	7.63718
73	10:37:00	986.2	27.3	7469.8	1	25280	22935.4	7.75	57.2894	0.0081958	39.6019	4.35974	56.2176	96.9056	59.1188	0.00845751	40.8665	4.49896	58.0128	100	#DIV/0!	#DIV/0!				13.5591																					868.724	938.27	6.65122
74	08:44:00	989	26.2	7493.72	0.921528	25956.9	23703.1		57.2139	0.0081585	40.1795	0.67662	107.419	97.4124	58.7337	0.00837522	41.2468	0.694594	110.272	100	#DIV/0!	#DIV/0!				13.9217																					#DIV/0!	#DIV/0!	#DIV/0!
75	10:34:00	988.5	26.1		1.07639				57.8873	0.0080809	39.6146	1.35208	146.302	97.5247	59.3565	0.008286	40.62	1.3864	150.015	100	#DIV/0!	#DIV/0!				0																					#DIV/0!	#DIV/0!	#DIV/0!
76	09:00:00	1004.9	25.8	7545.58	0.934722			7.7	58.2002	0	39.2547	0.445911	159.882	97.4709	59.7103	0	40.2732	0.457481	164.03	100	#DIV/0!	#DIV/0!				0																					503.806	745.744	4.456
77	15:14:00	1002.1	28	7577.85	1.25972	25616.8	23560.7	7.71	58.1765	0.00807685	39.0707	0.675585	161.275	97.2715	59.8084	0.00830341	40.1667	0.694536	165.799	100	#DIV/0!	#DIV/0!				14.0913																					#DIV/0!	#DIV/0!	#DIV/0!
78	10:05:00	1001.4	26.7	7597.85	0.785417	25464.2	23505.5	7.72	58.0882	0.0080809	39.0557	0.892083	149.863	97.1671	59.7818	0.0083165	40.1944	0.918092	154.232	100	#DIV/0!	#DIV/0!				14.052																					652.034	532.524	3.06002
79	08:55:00	1002.8	27.2	7622.65	0.951389	26067.2	24055.6	7.71	58.5409	0.00809305	38.6729	0.89231	132.814	97.2353	60.2054	0.00832316	39.7725	0.917681	136.59	100	3.6	0.04	3.52	3.64	3.64	14.4828																					566.82	431.801	2.56633
80	12:46:00	996.1	29.4	7645.57	1.16042	19751.5	17973.9							0							#DIV/0!	#DIV/0!																									#DIV/0!	#DIV/0!	#DIV/0!
[truncated: 80 more columns]

## Sheet: Exp1 RNH3,HCl
Experiment 1 RNH3,HCl
									gas composition						normalized gas composition						NH4-N	NH4-N		NH4-N
duration of experiment	time	pressure atmosphere	temperature atmosphere	cumulative total gas volume	time between gas volume measurements	gas production	normalized gas production	pH	CH4	O2	CO2	H2	H2S	sum	CH4	O2	CO2	H2	H2S	sum	average	SEM		g/L		CH4	cell counting		particulate CSB (biomass)		TS		VS				TS (g/L)			VS (g/L)			crucible empty (g)			crucible after drying (g)			crucible after oven (g)
d		mbar	°C		d	ml/d	ml/d		%	%	%	ppm	ppm	%	%	%	%	ppm	ppm	%	g/l			replicates		L/d	average (cells/L)	SEM	mgCOD/L	SD	average g/L	SEM	average g/L	SEM	%TS	1	2	3	1	2	3	1	2	3	1	2	3	1	2
0	09:15:00	1002.6	21.9	29440.6	1.01528			7.48	56.753	0.198859	30.6719		213.725	87.6238	64.7532	0.226891	34.9956		243.853	#VALUE!	0.748333	0.0292024	0.69	0.775	0.78	0					1.13467	0.00841295	1.01733	0.00504425	0.896592	1.13	1.151	1.123	1.01	1.027	1.015	24.2459	22.5203	30.3661	24.3589	22.6354	30.4784	24.2579	22.5327
1	12:59:00	1015.5	22	29458.5	1.15556	15490.4	13893.5	7.12	17.7108	0.567594	25.2657		34.974	43.5441	40.67	1.30339	58.0186		80.3121	#VALUE!	#DIV/0!	#DIV/0!				5.65047
2	09:14:00	1018.7	22	29474.5	0.84375	18939.3	17040.3	7.25	48.6202	0.21348	37.7958		30.1543	86.6295	56.1224	0.24642	43.6277		34.8071	#VALUE!	#DIV/0!	#DIV/0!				9.56343
3	08:19:00	1012.4	21.8	29492.8	0.961806	18995.5	16996.8	6.98	55.702	0.19827	38.5766		108.466	94.4769	58.9516	0.209837	40.8271		114.794	#VALUE!	#DIV/0!	#DIV/0!				10.0199
4	08:00:00	1004.1	21.4	29514.2	0.986806	21757.1	19334.3		57.7024	0.166238	37.839		188.289	95.7076	60.2784	0.173659	39.5283		196.695	#VALUE!	#DIV/0!	#DIV/0!				11.6544
5	08:25:00	1004.6	21	29537.8	1.01736	23138.3	20600		60.8383	0.174332	34.918		184.976	95.9306	63.4068	0.181692	36.3922		192.785	#VALUE!	#DIV/0!	#DIV/0!				13.0618
6	08:58:00	1002.5	22.9	29560.2	1.02292	21976.4	19399.3	7.4	61.2964	0.170999	34.2952		165.324	95.7626	63.9977	0.178535	35.8065		172.61	#VALUE!	#DIV/0!	#DIV/0!				12.4151
7	08:37:00	986.5	23.5	29581.5	0.985417	21625.4	18746.8	7.18	60.8111	0.181098	34.5723		153.177	95.5645	63.6234	0.189473	36.1711		160.261	#VALUE!	0.581667	0.00166667	0.58	0.58	0.585	11.9274
8	08:14:00	994.8	22.4	29602.4	0.984028	21208.8	18609.3	7.16	58.9968	0.171776	36.1918		123.977	95.3604	61.8592	0.18011	37.9477		129.992	#VALUE!	#DIV/0!	#DIV/0!				11.5116
9	09:07:00	998.2	22.7	29624.7	1.03681	21527.7	18934.5	7.28	59.8552	0.171141	35.6557		167.301	95.682	62.5454	0.178833	37.2583		174.82	#VALUE!	#DIV/0!	#DIV/0!				11.8427
10	09:15:00	996.1	23.2	29645.5	1.00556	20645.3	18089.7	7.17	60.0635	0.196649	35.4374		182.802	95.6975	62.7519	0.205451	37.0236		190.984	#VALUE!	#DIV/0!	#DIV/0!				11.3516
11	08:50:00	1000.1	22.4	29667.9	0.982639	22755.1	20072.5		59.6045	0.158114	35.9226		219.635	95.6852	62.278	0.165206	37.5339		229.486	#VALUE!	#DIV/0!	#DIV/0!				12.5007
12	09:24:00	1003.6	22.2	29691.3	1.02361	22879.8	20266.9		61.3236	0.166588	34.3686		214.516	95.8588	63.9585	0.173746	35.8453		223.733	#VALUE!	#DIV/0!	#DIV/0!				12.9624
13	09:00:00	995.4	22.2	29713.4	0.983333	22484.7	19754.2	7.43	61.0338	0.167299	34.5859		204.902	95.787	63.7046	0.17462	36.0994		213.868	#VALUE!	#DIV/0!	#DIV/0!				12.5843
14	09:50:00	996.5	23.4	29736.6	1.03472	22402.1	19623.7	7.36	60.9138	0.130477	33.748		188.147	94.7923	64.2475	0.137618	35.595		198.444	#VALUE!	0.635	0.0236291	0.68	0.625	0.6	12.6077					1.02433	0.0223184	0.888667	0.0072188	0.867556	1.042	1.051	0.98	0.88	0.883	0.903	29.3071	27.5577	33.3652	29.4113	27.6628	33.4632	29.3233	27.5745
15	00:00:00								58.7926	0.191165	34.888		127.402	93.8718	62.6223	0.203617	37.1606		135.701	#VALUE!	#DIV/0!	#DIV/0!				0
16	09:18:00	1001.1	23.9	29789.6	1.3875	2.147e+07	1.88621e+07	7.43	59.9845	0.162424	35.0836		169.103	95.2305	62.9775	0.170528	36.8342		177.541	#VALUE!	#DIV/0!	#DIV/0!
17	08:48:00	1001.9	23.4	29811.7	0.979167	22539.6	19851	7.27	57.7629	0.17041	35.4419		127.816	93.3752	61.8526	0.182475	37.9512		136.866	#VALUE!	#DIV/0!	#DIV/0!				12.2784
18	09:24:00	1002.2	23.5	29835.6	1.025	23395.1	20603.8	7.35	57.2797	0.175626	35.7024		217.323	93.1577	61.4725	0.188481	38.3157		233.231	#VALUE!	#DIV/0!	#DIV/0!				12.6656
19	09:18:00	995.3	23.3	29859.2	0.995833	23658.6	20706.3	7.3	58.1222	0.154831	36.7306		293.803	95.0076	61.1574	0.162917	38.6487		309.146	#VALUE!	#DIV/0!	#DIV/0!				12.6634
20	08:00:00	997.6	23.5	29883.8	0.945833	25977.1	22772.7	7.25	58.3845	0.162758	36.7091		310.888	95.2564	61.272	0.170807	38.5246		326.263	#VALUE!	#DIV/0!	#DIV/0!				13.9533
21	07:27:00	1003.8	22.2	29907.6	0.977083	24419.6	21635.2	7.13	54.2273	0.158026	40.7627		165.613	95.148	56.9826	0.166055	42.8339		174.028	#VALUE!	0.62	0.0057735	0.61	0.63	0.62	12.3283					1.04133	0.0366848	0.854667	0.00731057	0.820743	1.08	0.968	1.076	0.85	0.845	0.869	34.6256	32.2097	29.7441	34.7336	32.3065	29.8517	34.6486	32.222
22	07:39:00	995.2	22.3	29934.3	1.00833	26459.5	23233.7	7.23	55.0191	0.151112	39.542		143.151	94.7122	58.082	0.159524	41.7433		151.12	#VALUE!	#DIV/0!	#DIV/0!				13.4946
23	09:21:00	989	23.3	29961.5	1.07083	25419.5	22106.6	7.4	54.3743	0.156355	41.1713		228.686	95.702	56.8027	0.163338	43.0101		238.899	#VALUE!	1.65333	0.0338296	1.61	1.63	1.72	12.5572
24	00:00:00								52.978	0.182185	41.8298	9.62925	121.786	94.9909	55.7645	0.191767	44.0299	10.1357	128.192	100	#DIV/0!	#DIV/0!				0
25	09:16:00	993.2	24.6	30006.4	1.38611	2.16479e+07	1.8824e+07	7.37	49.7024	0.189252	45.4282	9.0156	189.027	95.3208	52.1319	0.198503	47.6488	9.4563	198.267	100	#DIV/0!	#DIV/0!
26	09:24:00	1005.2	25	30026.5	1.00556	19959.1	17541.6	7.29	47.394	0.200232	47.833	11.1273	305.286	95.4283	49.6486	0.209757	50.1085	11.6566	319.809	100	#DIV/0!	#DIV/0!				8.70918
27	09:05:00	1010.5	24.8	30046.9	0.986806	20703.2	18303.8	7.26	46.1258	0.211316	49.0808	12.6328	375.441	95.4192	48.3212	0.221374	51.4168	13.2341	393.31	100	#DIV/0!	#DIV/0!				8.8446
28	09:15:00	1013.3	25.3	30064.9	1.00694	17905.7	15847.8	7.32	48.1294	0.202578	46.8235	2.37303	230.909	95.1557	50.5673	0.212839	49.1953	2.49323	242.605	100	2.90667	0.0437163	2.96	2.94	2.82	8.01379					0.868667	0.0101708	0.719667	0.00523874	0.828473	0.85	0.885	0.871	0.73	0.716	0.713	29.2025	22.3993	29.2882	29.2875	22.4878	29.3753	29.2145	22.4162
29	09:59:00	1007.5	26.9	30085.5	1.03056	20008.6	17513.8	7.28	45.9776	0.213842	48.6347	0	124.971	94.8261	48.4798	0.22548	51.2815	0	131.772	100	#DIV/0!	#DIV/0!				8.49065
30	09:10:00	996.5	26.9	30105.8	0.965972	20911.6	18104.3	7.41	48.435	0.278543	46.958	1.98744	109.969	95.6717	50.6204	0.291111	49.0768	2.07711	114.931	100	#DIV/0!	#DIV/0!				9.16447
31	09:44:00	991.9	28	30127	1.02361	20759.8	17824.6	7.34	52.561	0.212734	43.8818	0	160.262	96.6555	54.3707	0.220059	45.3927	0	165.78	100	3.39	#DIV/0!	3.39			9.69136
32	09:12:00	1002.1	26.1	30145.7	0.977778	19165.9	16730.8	7.34	52.5134	0.272284	43.3591	0.82273	175.503	96.1449	54.6091	0.28315	45.0894	0.855563	182.507	100	#DIV/0!	#DIV/0!				9.13655
33	08:50:00	1009.6	25.4	30153.5	0.984722	7870.24	6937.95		51.8451	0.239892	45.4425	3.38702	237.406	97.5278	53.1464	0.245913	46.5831	3.47203	243.365	100	#DIV/0!	#DIV/0!				3.68727
34	09:22:00	1005.9	25.9	30182.3	1.02222	28173.9	24704.1	7.45	51.6295	0.236597	45.9403	3.38927	295.145	97.8067	52.7713	0.24183	46.9563	3.46423	301.672	100	#DIV/0!	#DIV/0!				13.0367
35	00:00:00			0					52.08	0.228925	45.442	3.14979	330.289	97.7512	53.2601	0.234112	46.4717	3.22116	337.773	100	#DIV/0!	#DIV/0!
36	09:03:00	1003.8	26.2	30219.6	1.37708	2.19447e+07	1.91826e+07	7.48	52.1613	0.227744	45.1786	2.51759	387.046	97.5679	53.4403	0.233328	46.2864	2.57932	396.537	100	3.49333	0.0266667	3.52	3.52	3.44
37	08:57:00	1005.3	25.1	30240.1	0.995833	20565.7	18070.5		53.0738	0.214097	44.559	5.42263	416.281	97.8474	54.2183	0.218714	45.5199	5.53957	425.258	100	#DIV/0!	#DIV/0!				9.79751
38	08:42:00	1005.4	25.3	3026.27	0.989583	-2.75003e+07	-2.41499e+07	7.47	56.5208	0.183389	40.4403	2.51722	366.384	97.1447	58.1601	0.188708	41.6132	2.59023	377.01	100	4.48	0.10583	4.32	4.44	4.68						34.9043	33.9283	34.73	33.9325	0.995005	102.761	0.987	0.965	102.595	0.81	0.785	22.5235	33.6719	27.846	32.7996	33.7706	27.9425	22.5401	33.6896
39	09:15:00	1005.5	26.2	30288	1.02292	2.6651e+07	2.3336e+07	7.49	54.0004	0.200922	40.5385	1.1129	174.651	94.7399	56.9881	0.212038	42.7814	1.17447	184.314	100	#DIV/0!	#DIV/0!
40	09:23:00	1003.2	26.8	30317.6	1.00556	29436.5	25664.7	7.56	56.9635	0.161809	39.5988	1.35546	244.371	96.7242	58.8778	0.167247	40.9295	1.40101	252.583	100	#DIV/0!	#DIV/0!				15.1108
41	08:49:00	997.8	27.7	30347	0.976389	30070	25997.9	7.54	58.5668	0.162685	37.5444	1.35678	263.117	96.274	60.8168	0.168935	38.9868	1.4089	273.225	100	#DIV/0!	#DIV/0!				15.8111
42	14:11:00	995.1	29.1	30379.7	1.22361	26781.4	22985	7.47	52.4342	0.189456	41.036	2.8115	171.044	93.6599	55.9734	0.202244	43.8058	3.00127	182.589	100	#DIV/0!	#DIV/0!				12.8655
43	07:09:00	1002.5	26.2	30397.8	0.706944	25532.4	22289.9	7.47	51.7875	0.197246	44.0338	3.39125	234.823	96.0189	53.9215	0.205374	45.8483	3.53099	244.499	100	3.77333	0.0266667	3.8	3.8	3.72	12.0191
44	09:17:00	1006.1	26.8	30425.1	1.08889	25117.3	21962.3	7.56	52.8617	0.192174	43.0013	4.84168	279.229	96.0557	55.0164	0.200007	44.7541	5.03903	290.611	100	#DIV/0!	#DIV/0!				12.0828
45	12:56:00	1001.1	28.4	30456.6	1.15208	27298.4	23624.7	7.47	52.773	0.166707	44.2537	1.98585	284.181	97.1936	54.2809	0.17147	45.5182	2.04259	292.301	100	#DIV/0!	#DIV/0!				12.8237
46	09:15:00	998.6	26.4	30480.3	0.846528	28020.3	24350.4	7.56	51.6721	0.175932	45.3889	0	246.255	97.2369	53.127	0.180885	46.6668	0	253.188	100	#DIV/0!	#DIV/0!				12.9366
47	09:11:00	991	26.6	30509.4	0.997222	29201.1	25166.6	7.56	53.349	0.163038	43.6853	0.532735	222.018	97.1974	54.8747	0.167701	44.9347	0.547971	228.368	100	#DIV/0!	#DIV/0!				13.8101
48	09:25:00	999.3	26.4	30535	1.00972	25343.6	22039.7	7.57	53.3539	0.189159	41.233	2.81031	195.863	94.7763	56.2829	0.199543	43.4966	2.96459	206.615	100	#DIV/0!	#DIV/0!				12.4046
49	09:10:00	998	26.4	30564.4	0.989583	29739.8	25829.2	7.47	50.7317	0.15971	46.2993	0.53328	219.378	97.1908	52.1863	0.164289	47.6268	0.54857	225.668	100	3.97333	0.0933333	3.88	4.16	3.88	13.4793					3.058	0.49489	1.301	0.441	0.425441	2.211	3.038	3.925	0.482	1.427	1.994	28.9248	32.9587	22.4009	29.1459	33.2625	22.7934	29.0977	33.1198
50	08:34:00	993.7	25.7	30590.2	0.975	26471.8	22945.4	7.46	52.4142	0.180539	44.073	0	196.482	96.6677	54.21	0.186724	45.583	0	203.214	100	#DIV/0!	#DIV/0!				12.4387
51	08:33:00	1002	25.8	30615	0.999306	24807.2	21675	7.51	55.7454	0.183902	41.2196	0.823385	191.86	97.149	57.37	0.189262	42.4209	0.847381	197.451	100	#DIV/0!	#DIV/0!				12.4349
52	09:03:00	997	26.8	30643.2	1.02083	27565.7	23885.1	7.5	53.5373	0.162582	43.5938	0	141.603	97.2937	55.0185	0.16708	44.7999	0	145.521	100	#DIV/0!	#DIV/0!				13.1412
53	09:26:00	1002.8	26.1	30671.7	1.01597	28081.5	24530.8	7.52	51.8727	0.188306	44.2526	0	130.125	96.3136	53.8508	0.195487	45.9402	0	135.087	100	#DIV/0!	#DIV/0!				13.21
54	09:25:00	1003.7	29.3	30692.9	0.999306	21244.8	18378.6	7.38	46.104	0.211155	51.2584	0	229.793	97.5736	47.2394	0.216355	52.5207	0	235.452	100	#DIV/0!	#DIV/0!				8.68195
55	08:32:00	994.1	28.6	30722.2	0.963194	30336.6	26053.1	7.53	56.3266	0.162678	39.9475	0	266.923	96.4368	58.3916	0.168642	41.412	0	276.709	100	4.13333	0.0811035	4.12	4.28	4	15.2129					2.183	0.0983209	1.63167	0.101655	0.747442	2.202	2.343	2.004	1.719	1.747	1.429	34.6277	29.7484	28.052	34.8479	29.9827	28.2524	34.676	29.808
56	12:33:00	1000.9	25.9	30745.9	1.16736	20336.5	17743.3	7.7	57.377	0.25875	38.7767	0	163.586	96.4125	59.5019	0.268333	40.2128	0	169.644	100	#DIV/0!	#DIV/0!				10.5576
57	12:36:00	1003.1	25.7	30769.5	1.00208	23570.9	20624.2	7.53	59.7943	0.188023	36.7473	56.317	163.357	96.7353	61.8019	0.194336	37.9811	58.2078	168.842	100	#DIV/0!	#DIV/0!				12.7462
58	09:18:00	1000.4	28.2	30789.6	0.8625	23327.5	20187.5	7.46	50.6445	0.17549	46.258	13.0368	148.456	97.0793	52.1602	0.180742	47.6424	13.427	152.899	100	#DIV/0!	#DIV/0!				10.5298
59	12:43:00	999.6	23.3	30816.6	1.14236	23617.8	20759.9	7.46	47.8103	0.224639	49.1309	26.3917	185.236	97.1685	49.1941	0.231141	50.553	27.1556	190.598	100	#DIV/0!	#DIV/0!				10.2126
60	09:17:00	1005.2	27.2	30838.5	0.856944	25590.9	22326.6	7.39	48.6399	0.1835	48.5899	36.6902	227.992	97.417	49.9179	0.188321	49.8666	37.6542	233.982	100	#DIV/0!	#DIV/0!				11.145
61	09:23:00	1008.5	27.4	30866.1	1.00417	27445.6	24007.3	7.46	52.7232	0.18722	44.1589	23.5967	225.983	97.0717	54.301	0.192823	45.4804	24.3029	232.746	100	#DIV/0!	#DIV/0!				13.0362
62	08:49:00	1006.4	28.2	30892.4	0.976389	26895	23414.4	7.49	55.6295	0.183663	40.6272	82.3547	181.378	96.4486	57.667	0.19039	42.1152	85.3711	188.021	100	4.44	0.061101	4.4	4.36	4.56	13.5024					1.93533	0.0791672	1.49433	0.0186756	0.772132	2.015	1.777	2.014	1.52	1.458	1.505	23.6984	32.9613	29.6699	23.8999	33.139	29.8713	23.7479	32.9932
63	10:20:00	998.5	30.3	30914.8	1.06319	21134.4	18128.5	7.68	56.326	0.250895	39.2935	130.415	39.8275	95.8834	58.7418	0.261656	40.9788	136.008	41.5357	100	#DIV/0!	#DIV/0!				10.649
64	10:31:00	1001.4	30.2	30941.8	1.00764	26715.9	22990.3	7.47	55.4607	0.201819	40.3162	64.9433	70.8027	95.9852	57.7762	0.210245	41.9994	67.6547	73.7587	100	#DIV/0!	#DIV/0!				13.2829
65	09:57:00	997	29.7	30970.1	0.976389	28994.6	24882.6	7.52	51.9895	0.18043	44.1955	163.062	90.2052	96.3817	53.9362	0.187186	45.8504	169.168	93.5828	100	#DIV/0!	#DIV/0!				13.4207
66	10:50:00	995.8	29.8	31001.4	1.03681	30198.5	25876.1	7.48	50.0653	0.194261	45.8945	97.6442	10.1233	96.1638	52.062	0.202008	47.7248	101.538	10.527	100	#DIV/0!	#DIV/0!				13.4716
67	09:10:00	996.8	29.6	31029.2	0.930556	29896.1	25659.6	7.38	49.1257	0.193722	47.1352	128.624	46.5774	96.4675	50.9222	0.200806	48.8589	133.328	48.2807	100	#DIV/0!	#DIV/0!				13.0664
68	09:01:00	993.3	30	31058	0.99375	29021.4	24788.6	7.47	51.3131	0.1899	45.0083	135.112	56.8234	96.5248	53.1574	0.196725	46.626	139.968	58.8658	100	#DIV/0!	#DIV/0!				13.177
69	08:42:00	993.8	28.4	31085.6	0.986806	27948.8	24011.2	7.45	53.6568	0.198539	42.3394	139.464	44.6432	96.2087	55.7687	0.206353	44.0058	144.953	46.4003	100	4.25333	0.0705534	4.28	4.36	4.12	13.3907					1.90933	0.0390953	1.68567	0.0265853	0.882856	1.958	1.938	1.832	1.737	1.672	1.648	29.0358	32.6022	30.119	29.2316	32.796	30.3022	29.0579	32.6288
70	10:37:00	996.1	27	31107.4	1.07986	20169.3	17448.8	7.71	56.6432	0.256447	39.4184	143.354	0	96.3324	58.7997	0.266211	40.9192	148.812	0	100	#DIV/0!	#DIV/0!				10.2599
71	10:41:00	983.3	29.3	31132.9	1.00278	25439.3	21560	7.44	56.1955	0.182499	39.8905	110.179	30.7775	96.2795	58.3652	0.189545	41.4306	114.433	31.9658	100	#DIV/0!	#DIV/0!				12.5835
72	10:37:00	976.9	29	31160.3	0.997222	27496.4	23174.7	7.5	52.5041	0.183469	43.9921	104.297	96.0802	96.6901	54.296	0.189731	45.4935	107.857	99.3593	100	#DIV/0!	#DIV/0!				12.5829
73	10:37:00	986.2	27.3	31187.1	1	26800	22931.8	7.5	52.4361	0.186942	43.9002	2.28878	23.804	96.5235	54.3234	0.19367	45.4803	2.37116	24.6608	100	#DIV/0!	#DIV/0!				12.4573
74	08:44:00	989	26.2	31210	0.921528	24806.6	21364.7		55.437	0.199303	41.1716	0	50.5536	96.8079	57.262	0.205864	42.527	0	52.2178	100	#DIV/0!	#DIV/0!				12.2338
75	10:34:00	988.5	26.1	0	1.07639	-2.89951e+07	-2.49677e+07		57.4558	0.197444	39.1455	0.446398	76.0213	96.7988	59.3512	0.203958	40.4369	0.461125	78.5292	100	#DIV/0!	#DIV/0!
76	09:00:00	1004.9	25.8	31258.4	0.934722	3.34413e+07	2.93035e+07	7.6	57.9692	0.19668	38.6614	0	76.0602	96.8273	59.864	0.203109	39.9251	0	78.5463	100	#DIV/0!	#DIV/0!
77	15:14:00	1002.1	28	31288.4	1.25972	23814.8	20657.9	7.61	57.6362	0.196615	38.8106	0	86.73	96.6434	59.6326	0.203426	40.155	0	89.7342	100	#DIV/0!	#DIV/0!				12.3188
78	10:05:00	1001.4	26.7	31307.2	0.785417	24025.5	20916.4	7.66	58.2859	0.205812	38.2405	0.892213	116.449	96.7323	60.2476	0.212739	39.5275	0.922242	120.368	100	#DIV/0!	#DIV/0!				12.6016
79	08:55:00	1002.8	27.2	31329.7	0.951389	23628.6	20565.3	7.65	58.366	0.201314	37.8615	0.892083	113.59	96.4289	60.5204	0.208745	39.259	0.925011	117.783	100	3.58667	0.0352767	3.52	3.6	3.64	12.4462
80	12:46:00	996.1	29.4	31355.8	1.16042	22448.8	19266.8	7.67	57.8975	0.211464	37.9928	0.676325	60.3534	96.1018	60.2422	0.220028	39.5314	0.703715	62.7976	100	#DIV/0!	#DIV/0!				11.6068
[truncated: 84 more columns]

## Sheet: Exp2
Experiment 2
									gas composition						normalized gas composition						NH4-N	NH4-N		NH4-N
duration of experiment	time	pressure atmosphere	temperature atmosphere	cumulative total gas volume	time between gas volume measurements	gas production	normalized gas production	pH	CH4	O2	CO2	H2	H2S	sum	CH4	O2	CO2	H2	H2S	sum	average	SEM		g/L		CH4	cell counting		particulate CSB (biomass)		TS		VS				TS (g/L)			VS (g/L)			crucible empty (g)			crucible after drying (g)			crucible after oven (g)
d		mbar	°C		d	ml/d	ml/d		%	%	%	ppm	ppm	%	%	%	%	ppm	ppm	%	g/l			replicates		L/d	average (cells/L)	SEM	mgCOD/L	SD	average g/L	SEM	average g/L	SEM	%TS	1	2	3	1	2	3	1	2	3	1	2	3	1	2
0	08:25:00	1004	26.8	24432.7	1.03056			7.51	18.7571	0.710172	16.9111	2.79356	0	36.3787	51.5607	1.95217	46.4863	7.67912	0	100	#DIV/0!	#DIV/0!				0
1	00:00:00			24447.7				6.97	29.8721	0.278482	46.0868	3.07403	52.6702	76.2377	39.1801	0.365256	60.4473	4.03189	69.0821	100	#DIV/0!	#DIV/0!				0
2	08:03:00	1001.2	27	24463.7	1.33542	11943.8	10385.7		29.1143	0.261941	66.3593	3.35534	324.964	95.7359	30.4007	0.273515	69.2915	3.5036	339.323	100	#DIV/0!	#DIV/0!				3.15734
3	10:15:00	995.3	28	24481.3	1.09167	16213.7	13969		31.9953	0.263615	66.2002	1.11877	503.861	98.4592	32.4794	0.267603	67.2018	1.1357	511.484	100	#DIV/0!	#DIV/0!				4.53704
4	08:20:00	996.7	26.8	24490.9	0.920139	10378.9	8990.35	7.26	38.419	0.698124	56.6764	0	415.88	95.7935	40.0886	0.728464	59.1395	0	433.954	100	#DIV/0!	#DIV/0!				3.60411
5	08:03:00	1009.7	26.6	24505.6	0.988194	14875.6	13062.3	7.22	39.9772	0.258711	55.2306	0.83712	191.68	95.4666	41.8672	0.270942	57.8417	0.876696	200.742	100	3.78333	0.437163	3.25	4.65	3.45	5.46881					0.287667	0.00578312	0.269	0.00450925	0.93511	0.284	0.28	0.299	0.265	0.278	0.264	29.8565	34.3166	32.2082	29.8849	34.3446	32.2381	29.8584	34.3168
6	07:52:00	1008.5	26.3	24522	0.992361	16526.2	14509	7.1	34.2508	0.234136	61.8178	1.67519	289.06	96.3029	35.555	0.243052	64.1717	1.73898	300.067	100	#DIV/0!	#DIV/0!				5.15867
7	08:01:00	998.3	27.3	24537.3	1.00625	15205	13170	7.28	37.2267	0.315479	58.9932	0.83852	326.504	96.5355	38.5497	0.326691	61.0897	0.86832	338.107	100	#DIV/0!	#DIV/0!				5.07699
8	08:25:00	998.9	27.7	24555.6	1.01667	18000	15579.6	7.15	36.6421	0.218102	59.8827	0.558815	216.644	96.743	37.8672	0.225394	61.8849	0.577499	223.888	100	#DIV/0!	#DIV/0!				5.89956
9	09:25:00	1001.2	27.6	24577.1	1.04167	20640	17911.7		33.8147	0.195926	63.8802	0	344.216	97.8908	34.5311	0.200077	65.2336	0	351.509	100	#DIV/0!	#DIV/0!				6.1851
10	10:00:00		27.6	24598.8	1.02431				34.6299	0.195904	63.2699	0	434.238	98.0957	35.2865	0.199619	64.4696	0	442.472	100	#DIV/0!	#DIV/0!				0
11	08:12:00	1002.1	27.5	24613.3	0.925	15675.7	13620.3	7.34	40.8657	0.361434	54.1758	0	342.91	95.4029	42.8195	0.378714	56.7659	0	359.304	100	#DIV/0!	#DIV/0!				5.83215
12	07:51:00	1000.9	25.7	24630.5	0.985417	17454.5	15239	7.1	37.4711	0.226404	56.3039	0	215.64	94.0014	39.8531	0.240796	59.8831	0	229.348	100	5.45	0	5.45	5.45	5.45	6.07323					0.426	0.0151327	0.389667	0.0201025	0.91471	0.455	0.404	0.419	0.428	0.381	0.36	33.3701	33.8059	29.0371	33.4156	33.8463	29.079	33.3728	33.8082
13	08:01:00	998.9	26.9	24651	1.00694	20358.6	17668	7.07	30.4211	0.218486	65.3581	0	319.186	95.9977	31.6789	0.227519	68.0604	0	332.383	100	#DIV/0!	#DIV/0!				5.59703
14	08:11:00	998.3	27.8	24672.6	1.00694	21451	18549.2	7.09	31.7871	0.223087	66.4214	0	396.992	98.4316	32.2806	0.22655	67.4526	0	403.155	100	#DIV/0!	#DIV/0!				5.9878
15	08:21:00	995.4	27.8	24694.7	1.00694	21947.6	18923.5	7.08	35.9654	0.18361	61.5698	0	325.138	97.7188	36.7927	0.187834	62.9862	0	332.617	100	#DIV/0!	#DIV/0!				6.96247
16	09:15:00	994.5	27.7	24719.1	1.0375	23518.1	20266		38.464	0.174869	59.2765	0	370.193	97.9154	39.2681	0.178524	60.5156	0	377.932	100	#DIV/0!	#DIV/0!				7.95806
17	10:16:00	997.1	26.5	24743.8	1.04236	23725	20579.8		40.6991	0.17429	57.0738	0	388.182	97.9472	41.5356	0.177872	58.2469	0	396.161	100	#DIV/0!	#DIV/0!				8.54795
18	07:51:00	999.6	26.2	24765.9	0.899306	24541.2	21362.6	7.15	42.519	0.156236	55.4826	0	377.482	98.1578	43.3003	0.159107	56.5021	0	384.419	100	#DIV/0!	#DIV/0!				9.25005
19	07:51:00	1002.6	25.5	24791	1	25100	21965.9	7.22	44.3489	0.151381	53.1878	0	285.041	97.6881	45.3852	0.154918	54.4307	0	291.702	100	5.41667	0.0600925	5.45	5.3	5.5	9.9693					0.376	0.209724	0.363667	0.18356	0.967199	0.725	0.403	0	0.589	0.502	0	32.9657	30.1404		33.0382	30.1807		32.9793	30.1305
20	08:31:00	1003.2	25.5	24816.7	1.02778	25005.4	21896.3		43.4523	0.160034	53.7514	0	285.585	97.3637	44.6157	0.164319	55.1906	0	293.232	100	#DIV/0!	#DIV/0!				9.76918
21	08:01:00		25.6	24842.5	0.979167	26348.9	#VALUE!	7.29	44.1528	0.159714	53.8431	0	325.203	98.1556	44.9676	0.162661	54.8367	0	331.204	100	#DIV/0!	#DIV/0!
22	14:11:00	1006.4	26.4	24876.7	1.25694	27208.8	23829.9		45.6684	0.150579	52.0978	0.558085	302.723	97.9168	46.6256	0.153735	53.1897	0.569782	309.068	100	#DIV/0!	#DIV/0!				11.1108
23	09:30:00	1010.1	25.7	24900.8	0.804861	29992.8	26426.4		46.414	0.146107	51.535	0	304.613	98.0951	47.3006	0.148898	52.5194	0	310.432	100	#DIV/0!	#DIV/0!				12.4999
24	10:07:00	1005.3	25.2	24927.8	1.02569	26284.6	23087.8		46.6077	0.142373	51.262	0	315.276	98.0121	47.5377	0.145214	52.2849	0	321.567	100	#DIV/0!	#DIV/0!				10.9754
25	07:51:00	1004.5	25.4	24953.1	0.905556	27938.7	24504.7	7.38	46.7952	0.151017	51.0853	0	315.862	98.0315	47.7195	0.154	52.0943	0	322.101	100	#DIV/0!	#DIV/0!				11.6935
26	08:11:00	1008.2	26	24980.7	1.01389	27221.9	23915.9	7.41	47.0603	0.145993	50.3769	0	242.766	97.5832	48.2138	0.149572	51.6117	0	248.717	100	6.71667	0.15899	6.45	6.7	7	11.5308
27	07:21:00	1008.4	25.2	25006.4	0.965278	26624.5	23458.4	7.45	45.3168	0.159267	51.6014	0	217.106	97.0775	46.6706	0.164025	53.143	0	223.592	100	#DIV/0!	#DIV/0!				10.9482
28	08:01:00	1003.1	26.1	25033	1.02778	25881.1	22615.4	7.41	44.6155	0.143106	52.4686	0.55902	179.785	97.2273	45.8794	0.14716	53.9549	0.574856	184.878	100	#DIV/0!	#DIV/0!				10.3758
29	08:51:00	997.5	26.4	25060.2	1.03472	26287.2	22819.2	7.47	45.3249	0.152212	52.4662	1.11779	203.015	97.9434	46.267	0.155376	53.5568	1.14102	207.235	100	#DIV/0!	#DIV/0!				10.5577
30	09:00:00	995.3	24.5	25086.8	1.00625	26434.8	23042.8		45.2439	0.143771	52.8167	0.83864	244.12	98.2045	46.0597	0.146363	53.769	0.853761	248.522	100	#DIV/0!	#DIV/0!				10.6134
31	09:58:00	995.9	24.9	25114.7	1.04028	26819.8	23361.1		45.3649	0.134757	52.7486	1.39774	277.2	98.2484	46.1607	0.137121	53.6739	1.42226	282.062	100	#DIV/0!	#DIV/0!				10.7836
32	10:03:00	1002.3	24.1	25141.4	1.00347	26607.6	23388	7.47	45.9627	0.151019	52.3116	0.558655	295.263	98.4254	46.684	0.153389	53.1326	0.567422	299.897	100	#DIV/0!	#DIV/0!				10.9185
33	08:01:00	1013	24.4	25165.3	0.915278	26112.3	23174.2	7.34	46.6133	0.151678	51.1698	0.83627	140.245	97.9349	47.5894	0.154854	52.2413	0.853782	143.182	100	#DIV/0!	#DIV/0!				11.0285					1.287	0.0355012	1.15933	0.0312641	0.900803	1.323	1.322	1.216	1.169	1.208	1.101	35.5364	29.2041	25.1292	35.6687	29.3363	25.2508	35.5518	29.2155
34	11:21:00	1014.8	24.1	25191.6	1.13889	23092.7	20551.5	7.35	46.6749	0.179934	49.7231	0	9.32165	96.5779	48.3283	0.186308	51.4845	0	9.65185	100	#DIV/0!	#DIV/0!				9.9322
35	07:51:00	1003.6	22.8	25212.6	0.854167	24585.4	21733.5	7.36	43.8835	0.152196	54.3766	2.79313	0	98.4126	44.5914	0.154651	55.2537	2.83818	0	100	#DIV/0!	#DIV/0!				9.69127
36	10:11:00	1003.3		25239.7	1.09722	24698.7		7.39	43.9678	0.152249	54.1914	0.55841	24.3305	98.3115	44.7218	0.15486	55.1208	0.567987	24.7478	100	#DIV/0!	#DIV/0!				0
37	10:35:00	1004.4	22.6	25263.5	1.01667	23360.7	20681.3		43.0172	0.156002	53.6902	0	70.6365	96.8634	44.4069	0.161042	55.4247	0	72.9185	100	#DIV/0!	#DIV/0!				9.18393
38	10:30:00	1007.3	22.3	25287	0.996528	23632.1	21003.3		43.8424	0.155659	53.9769	1.39528	143.657	97.9751	44.742	0.158853	55.0844	1.42391	146.605	100	#DIV/0!	#DIV/0!				9.39728
39	08:21:00	1008.3	22.9	25308.7	0.910417	23835.2	21161.9	7.47	44.687	0.155842	53.0645	1.11609	189.285	97.9075	45.6333	0.159142	54.1882	1.13972	193.293	100	#DIV/0!	#DIV/0!				9.65688
40	07:51:00	1004.2	22.8	25330.4	0.979167	22161.7	19602.7		44.879	0.160353	51.677	0	163.481	96.7164	46.3949	0.165769	53.4225	0	169.003	100	6.68333	0.0440959	6.7	6.6	6.75	9.09465					1.20567	0.0830308	1.14733	0.0714244	0.951617	1.362	1.079	1.176	1.284	1.043	1.115	29.5225	29.4452	29.7647	29.6587	29.5531	29.8823	29.5303	29.4488
41	08:17:00	1003.6	22.9	25353.4	1.01806	22592.1	19964.7	7.41	42.2808	0.15196	54.3448	0	176.331	96.7776	43.6807	0.156991	56.1441	0	182.169	100	#DIV/0!	#DIV/0!				8.72072
42	07:57:00	1005.2	22.5	25376.3	0.986111	23222.5	20582.4	7.41	42.1856	0.169107	55.8039	1.11662	232.581	98.1587	42.9667	0.172238	56.8372	1.1373	236.888	100	#DIV/0!	#DIV/0!				8.84357
43	08:35:00	999.3	23.3	25398.9	1.02639	22018.9	19348.7	7.53	42.8729	0.165642	55.5625	1.39709	257.815	98.6012	43.4698	0.167948	56.336	1.41654	261.404	100	#DIV/0!	#DIV/0!				8.41084
44	09:23:00	994.7	22.7	25432.2	1.03333	32245.2	28261.6		42.8811	0.153169	54.9657	0.558695	218.441	98	43.7465	0.15626	56.0749	0.56997	222.849	100	#DIV/0!	#DIV/0!				12.3634
45	10:25:00	1006.3	23.6	25447.4	1.04306	14543.8	12856.6		43.7706	0.151817	53.6906	1.11658	234.314	97.6131	44.8301	0.155492	54.9903	1.14361	239.986	100	#DIV/0!	#DIV/0!				5.76363
46	08:17:00	1008.1	23.3	25468.2	0.911111	22840.2	20247.2	7.45	44.4589	0.155967	53.2469	2.2334	260.706	97.862	45.4181	0.159332	54.3957	2.28159	266.331	100	6.38333	0.0440959	6.3	6.45	6.4	9.19587
47	08:27:00	1004.9	23.9	25488	1.00694	19663.4	17340.6	7.56	48.0884	0.181764	47.7608	0	181.59	96.031	50.0665	0.189241	49.7254	0	189.06	100	#DIV/0!	#DIV/0!				8.68182					1.31367	0.0597365	1.27367	0.0592068	0.969551	1.385	1.195	1.361	1.344	1.156	1.321	24.3872	28.8787	27.8373	24.5257	28.9982	27.9734	24.3913	28.8826
48	11:37:00	998.9	24	25508.7	1.13194	18287.1	16025.2	7.59	48.522	0.199993	45.784	0.83864	214.198	94.5061	51.3311	0.211571	48.4346	0.887192	226.599	100	#DIV/0!	#DIV/0!				8.22589
49	08:57:00	997.7	23.5	25525.4	0.888889	18787.5	16471.6	7.61	49.7481	0.195961	46.949	0.558855	293.214	96.8931	51.3277	0.202183	48.4398	0.5766	302.524	100	#DIV/0!	#DIV/0!				8.4545
50	07:57:00	995.8	22.4	25543.1	0.958333	18469.6	16222.2	7.64	50.6186	0.187312	46.4113	0.558935	342.894	97.2173	52.0491	0.192606	47.7229	0.574731	352.585	100	#DIV/0!	#DIV/0!				8.4435
51	09:20:00	997.5	23.5	25562.3	1.05764	18153.6	15912.7		50.2213	0.191283	47.5359	0	385.062	97.9485	51.253	0.195213	48.5125	0	392.973	100	#DIV/0!	#DIV/0!				8.15573
52	09:08:00	1000.2	23	25580.1	0.991667	17949.6	15803		50.7421	0.190834	47.5505	0	411.268	98.4834	51.502	0.193692	48.2626	0	417.427	100	#DIV/0!	#DIV/0!				8.13888
53	08:17:00	999.8	22.2	25597.8	0.964583	18349.9	16192.8	7.67	50.1091	0.18242	47.9113	0	448.12	98.2028	51.0029	0.185674	48.7659	0	456.113	100	#DIV/0!	#DIV/0!				8.25877
54	08:57:00	1003.3	22.4	25612.9	1.02778	14691.9	13001.4	7.68	43.959	0.245308	44.111	0	334.544	88.3153	49.7562	0.277659	49.9283	0	378.663	100	#DIV/0!	#DIV/0!				6.46898					1.08333	0.0318556	0.959	0.0108167	0.885231	1.02	1.121	1.109	0.938	0.974	0.965	32.7164	32.2145	27.5586	32.8184	32.3266	27.6695	32.7246	32.2292
55	08:47:00	1012.6	22.9	25626.4	0.993056	13594.4	12121.2	7.61	44.6814	0.264383	47.9828	1.1156	355.912	92.9287	48.063	0.284392	51.6142	1.20003	382.848	100	#DIV/0!	#DIV/0!				5.82579
56	08:57:00	1014.2	22.7	25641.5	1.00694	14995.9	13400.9	7.61	44.7907	0.24707	51.2887	0	422.077	96.3265	46.4785	0.25638	53.2213	0	437.982	100	#DIV/0!	#DIV/0!				6.22854
57	09:59:00	1013.8	22.5	25655.1	1.04306	13000.3	11620.8	7.85	45.2481	0.238691	51.3985	1.11479	398.352	96.8854	46.6835	0.246263	53.029	1.15015	410.989	100	#DIV/0!	#DIV/0!				5.42502
58	10:00:00	1015.6	22.5	25670.8	1.00069	15689.1	14049.3		45.66	0.242887	52.1293	1.67266	295.566	98.0324	46.5624	0.247687	53.1596	1.70572	301.408	100	#DIV/0!	#DIV/0!				6.54168
59	10:25:00	1013.3	21.9	25685.7	1.01736	14704.7	13164.7		45.6628	0.251489	52.6047	1.95169	203.965	98.5192	46.3396	0.255216	53.3843	1.98062	206.988	100	#DIV/0!	#DIV/0!				6.10045
60	10:04:00	1013.2	23.3	25700.6	0.985417	15090.1	13444.5		45.4369	0.230673	53.1699	0.557275	134.499	98.8375	45.965	0.233354	53.7879	0.563753	136.062	100	#DIV/0!	#DIV/0!				6.17979
61	08:40:00	1005	23.3	25715.5	0.941667	15865.5	14021	7.79	45.2862	0.220192	52.8228	0	93.4297	98.3292	46.0513	0.223912	53.7153	0	95.0082	100	#DIV/0!	#DIV/0!				6.45686					2.11387	1.00059	1.03433	0.0621137	0.489309	4.1146	1.15	1.077	1.152	1.01	0.941	22.2517	34.1823	43.7856	22.6632	34.2973	43.8933	22.548	34.1963
62	08:02:00	998.3	23	25730.2	0.973611	15026.5	13204.4	7.84	44.4701	0.229891	51.7988	0	139.656	96.4988	46.0769	0.238198	53.6704	0	144.702	100	#DIV/0!	#DIV/0!				6.08419
63	07:09:00	1005.1	22.3	25734.9	0.963194	4952.27	4391.78	7.73	43.4612	0.245584	51.7363	0	201.431	95.4431	45.5266	0.257255	54.195	0	211.004	100	#DIV/0!	#DIV/0!				1.99943
64	09:19:00	1002.1	23	25757.8	1.09028	20930.4	18462.4	7.77	42.8723	0.26806	51.7212	0	255.901	94.8616	45.1824	0.282504	54.5081	0	269.69	100	#DIV/0!	#DIV/0!				8.34177
65	09:42:00	986.4	22.8	25769.8	1.01597	11909.8	10347.8		41.1105	0.293155	53.3694	0	310.828	94.7731	43.3636	0.309222	56.2944	0	327.863	100	#DIV/0!	#DIV/0!				4.48719
66	09:35:00	984.6	21.3	25783.5	0.995139	13676.5	11921.6		41.4399	0.255021	55.9997	0	407.027	97.6946	42.4001	0.26093	57.2973	0	416.458	100	#DIV/0!	#DIV/0!				5.05476
67	07:50:00	988.9	22.3	25796.1	0.927083	13601.8	11868	7.85	42.263	0.300977	55.9867	0	473.964	98.5507	42.8639	0.305256	56.7828	0	480.703	100	#DIV/0!	#DIV/0!				5.08707
68	08:34:00	992	22.5	25803.3	1.03056	7064.15	6178.81	7.6	41.4746	0.498626	55.2899	1.21116	470.91	97.2632	42.621	0.512408	56.8181	1.24464	483.926	100	#DIV/0!	#DIV/0!				2.63347
69	12:00:00	992.8	22.5	25817.4	1.14306	12282.9	10752.1	7.56	35.6309	0.279451	63.7738	0	513.074	99.6842	35.7254	0.280192	63.943	0	514.435	100	#DIV/0!	#DIV/0!				3.84124
70	08:32:00	986.7	22	25825	0.855556	8941.56	7792.32	7.58	35.6395	0.498879	62.0993	0	410.605	98.2377	36.2637	0.507616	63.1869	0	417.796	100	#DIV/0!	#DIV/0!				2.82578
71	09:07:00	998.2	22.4	25836.2	1.02431	10895.2	9592.51	7.48	34.9577	0.518193	63.21	581.418	283.398	98.744	35.3922	0.524634	63.9956	588.644	286.92	100	#DIV/0!	#DIV/0!				3.395
72	09:30:00	1011.8	19.8	25847.4	1.01597	11004.2	9907.69		33.9115	0.447581	65.093	6.64972	404.873	99.4527	34.0842	0.449861	65.4245	6.68359	406.935	100	#DIV/0!	#DIV/0!				3.37696
73	10:25:00	1013.3	19	25859.3	1.03819	11452.6	10354.9		32.5905	0.285932	67.6335	0	535.348	100.51	32.4079	0.28433	67.2545	0	532.348	100	#DIV/0!	#DIV/0!				3.35581
74	07:37:00	1019.9	20	25869.5	0.883333	11626.4	10544.5	7.52	32.7862	0.318286	66.981	0	604.982	100.085	32.7384	0.317822	66.8834	0	604.1	100	#DIV/0!	#DIV/0!				3.45209
75	10:19:00	1010.4	21.9	25880.7	1.1125	10031.5	8955.15	7.5	28.4239	0.424702	60.6364	0	561.621	89.485	31.7439	0.474309	67.719	0	627.221	100	#DIV/0!	#DIV/0!				2.84272					0.364667	0.0271437	0.347	0.0239653	0.951554	0.366	0.317	0.411	0.348	0.305	0.388	62.6108	40.7023	54.8454	62.6474	40.734	54.8865	62.6126	40.7035
76	09:51:00	1002.7	20.1	25890.1	0.980556	9586.4	8544.76		29.2194	0.488273	61.3053	21.808	589.797	91.0152	32.0831	0.536127	67.3136	23.9453	647.601	100	#DIV/0!	#DIV/0!				2.74142
77	08:06:00	993.2	21	25899.3	0.927083	9977.53	8782.17	7.45	30.1357	0.458301	63.6477	117.688	627.212	94.2535	31.9518	0.48592	67.4833	124.78	665.01	100	#DIV/0!	#DIV/0!				2.80606
78	09:36:00	982.3	23.9	25910.2	1.0625	10192.9	8786.69	7.45	30.7776	0.493755	65.5294	391.315	625.257	96.8399	31.7614	0.509538	67.6241	403.824	645.244	100	#DIV/0!	#DIV/0!				2.79078
79	08:27:00	992.6	21.7	25920.5	0.952083	10839.4	9512.37		29.6857	0.490749	68.5908	4.24236	668.87	98.7677	30.0357	0.496536	69.3996	4.29239	676.757	100	#DIV/0!	#DIV/0!				2.85711
80	09:35:00	991	20.5	25932.2	1.04722	11172.4	9828.83		29.7462	0.432057	68.8733	0	695.428	99.0516	30.01	0.435888	69.484	0	701.594	100	#DIV/0!	#DIV/0!				2.94963
81	08:52:00	992.2	21	25942.2	0.970139	10349	9100	7.45	29.8725	0.449397	68.3472	27.9006	707.751	98.6719	30.2529	0.455119	69.2175	28.2559	716.763	100	#DIV/0!	#DIV/0!				2.75301
82	07:54:00	994.7	22.5	25953.6	0.959722	11836.8	10381.5	7.39	31.308	0.300261	67.6344	0	752.053	99.2427	31.523	0.302323	68.0989	0	757.218	100	#DIV/0!	#DIV/0!				3.27255					0.386333	0.0180954	0.336667	0.00466667	0.871441	0.36	0.378	0.421	0.332	0.332	0.346	53.0968	41.9452	51.2198	53.1328	41.983	51.2619	53.0996	41.9498
83	08:30:00	1002.8	23	25965	1.025	11151.2	9843.19	7.43	31.226	0.485577	65.7673	0	644.849	97.4789	32.0124	0.497806	67.4237	0	661.09	100	#DIV/0!	#DIV/0!				3.15105
84	15:38:00	1006.3	22.9	25980.2	1.29722	11686.5	10355.2	7.45	32.3763	0.309603	66.3076	0	645.665	98.9935	32.6842	0.312547	66.9381	0	651.805	100	#DIV/0!	#DIV/0!				3.38451
85	10:06:00	1008.7	22	25989.8	0.769444	12554.5	11184.8	7.5	33.9054	0.300449	65.045	0	654.817	99.2508	34.1388	0.302517	65.4928	0	659.325	100	#DIV/0!	#DIV/0!				3.81837
86	10:06:00	1003.2	19.7	26002.5	1	12650	11296.5		34.8476	0.275871	64.8212	0	648.213	99.9447	34.8443	0.275845	64.815	0	648.151	100	#DIV/0!	#DIV/0!				3.93619
87	09:20:00	1000.3	20.2	26013.8	0.968056	11672.9	10376.1		35.714	0.246621	63.662	0	632.115	99.6226	35.8266	0.247398	63.8626	0	634.107	100	#DIV/0!	#DIV/0!				3.71739
88	08:50:00	1011.4	20.3	26028.9	0.979167	15390.6	13827.9	7.45	37.5681	0.256581	61.7235	0	593.177	99.5482	37.7161	0.257592	61.9667	0	595.514	100	#DIV/0!	#DIV/0!				5.21535
89	09:07:00	1019.7	20.8	26042	1.01181	12976.8	11734.9	7.48	39.8161	0.238075	59.2174	1.20668	555.46	99.2717	40.0858	0.239688	59.6185	1.21485	559.222	100	#DIV/0!	#DIV/0!				4.70401
90	08:08:00	1014.6	19.4	26057.1	0.959028	15724.3	14216	7.67	41.8172	0.226584	57.2735	1.5099	551.111	99.3174	42.0812	0.228015	57.6351	1.51943	554.591	100	#DIV/0!	#DIV/0!				5.98225					0.549333	0.00548736	0.515	0.0085049	0.9375	0.549	0.54	0.559	0.532	0.506	0.507	30.1295	32.4262	27.2489	30.1844	32.4802	27.3048	30.1312	32.4296
91	07:58:00	1006	20.2	26072.4	0.993056	15437.2	13800.4	7.5	41.3218	0.220256	54.0414	1.20914	521.556	95.5836	43.2075	0.230307	56.5075	1.26432	545.357	100	#DIV/0!	#DIV/0!				5.9628
92	08:20:00	1001.4	21.1	26089.6	1.01528	16931.3	15020.8	7.51	44.1322	0.203496	53.7617	1.51212	500.616	98.0975	44.9651	0.207337	54.7764	1.54066	510.064	100	#DIV/0!	#DIV/0!				6.75412
93	08:20:00	1010.3	19.3	26107.4	1	17800	16029.9		46.7902	0.197389	51.7365	1.51016	417.691	98.7242	47.3748	0.199855	52.3829	1.52903	422.91	100	#DIV/0!	#DIV/0!				7.59412
94	09:15:00	1015.2	18.7	26126.7	1.03819	18590	16857.1		49.1805	0.183869	49.5901	1.50914	355.66	98.9546	49.6822	0.185745	50.096	1.52453	359.288	100	#DIV/0!	#DIV/0!				8.37495
95	08:40:00	1013.5	19.1	26145.7	0.975694	19473.3	17604.4	7.4	51.0574	0.175807	47.7051	3.01995	368.037	98.9386	51.5859	0.177627	48.1989	3.05121	371.847	100	#DIV/0!	#DIV/0!				9.08137
96	08:11:00	1014.7	18.7	26163.1	0.979861	17757.6	16094.4	7.62	43.7267	0.203009	42.8769	1.50867	280.269	86.8068	50.3562	0.233788	49.3776	1.7374	322.761	100	#DIV/0!	#DIV/0!				8.10451
97	08:00:00	1019	18.7	26178.6	0.992361	15619.3	14216.3	7.59	47.4743	0.205585	46.5102	3.01802	307.711	94.1904	50.386	0.218194	49.3628	3.20312	326.584	100	#DIV/0!	#DIV/0!				7.16304
98	08:07:00	1014	20.6	26195.4	1.00486	16698.8	15026.5	7.61	45.7909	0.414757	47.0298	2.11362	333.187	93.2357	49.0955	0.444689	50.4238	2.26616	357.232	100	#DIV/0!	#DIV/0!				7.37733
99	10:22:00	1010.7	21.9	31917.4	1.09375	16027.4	14312	7.71	49.5712	0.223439	47.3535	4.22942	280.366	97.1486	51.0115	0.229931	48.7293	4.3523	288.512	100	#DIV/0!	#DIV/0!				7.30078
100	09:00:00	1006.4	20	31933	0.943056	16542	14804		48.8728	0.207626	48.6552	6.04644	338.753	97.7362	49.9875	0.212361	49.7649	6.18434	346.479	100	#DIV/0!	#DIV/0!				7.40015
101	10:15:00	994.3	20.5	31950.6	1.05208	16738.2	14774.3		48.5024	0.209163	49.0097	8.47406	366.562	97.7221	49.6144	0.213958	50.1333	8.66834	374.966	100	#DIV/0!	#DIV/0!				7.33019
102	08:40:00	1004.5	21.5	31966	0.934028	16455.6	14624.1	7.71	43.5038	2.02376	44.0116	6.65364	347.479	89.5398	48.5671	2.2593	49.134	7.42805	387.921	100	#DIV/0!	#DIV/0!				7.1025
103	07:50:00	1011.1	21.1		0.965278			7.65	50.0106	0.302921	46.1572	6.64779	270.169	96.4714	51.8253	0.313913	47.8321	6.88902	279.973	100	#DIV/0!	#DIV/0!				0					1.009	0.0542863	0.691333	0.0413333	0.685167	1.034	0.905	1.088	0.674	0.63	0.77	28.9417	31.4608	30.3819	29.0451	31.5513	30.4907	28.9777	31.4883
104	09:59:00	1008.2	21.9		1.08958			7.55	42.8562	0.186788	52.1165	2.41802	334.426	95.1597	45.0202	0.19622	54.7481	2.54012	351.313	100	#DIV/0!	#DIV/0!				0
105	08:02:30	1015.7	19.6	26443.5	0.919097			7.38	33.3318	0.144437	65.2607	2.41661	484.532	98.7372	33.7415	0.146213	66.0629	2.44632	490.488	100	#DIV/0!	#DIV/0!
106	07:45:00	1016.8	20.2	26479.6	0.987847	36544.1	32917.6	7.26	27.3912	0.135936	72.657	3.02052	544.685	100.184	27.3259	0.135612	72.4838	3.01332	543.387	100	#DIV/0!	#DIV/0!				8.99504
107	09:21:00	1020.8	19.2	26498.3	1.06667	17578.1	15950.4		27.2065	0.172477	72.8757	7.24711	492.436	100.255	27.1239	0.171953	72.6544	7.2251	490.94	100	#DIV/0!	#DIV/0!				4.32637
108	09:36:40	1018.3	19.6	26518.5	1.01088	19883.7	17973.7		34.228	0.193666	65.1235	6.34143	460.211	99.5458	34.3683	0.19446	65.3904	6.36742	462.097	100	#DIV/0!	#DIV/0!				6.17725
109	08:43:20	1016.4	20.6	26535.9	0.962963	18121.2	16294.2	7.3	41.4498	0.206264	57.0716	6.64417	434.664	98.7283	41.9652	0.208829	57.7813	6.72679	440.069	100	#DIV/0!	#DIV/0!				6.83792
110	08:59:00	1012.7	19.7	26557.7	1.01088	21565.4	19380		42.7151	0.169657	55.6758	6.95039	420.37	98.5613	43.3202	0.17206	56.4644	7.04884	426.325	100	#DIV/0!	#DIV/0!				8.39546
111	14:21:00	1013	20.8	26587.3	1.22361	24190.7	21664.4	7.22	41.5372	0.161002	57.0518	3.0214	436.741	98.7503	42.0443	0.162967	57.7483	3.05828	442.072	100	#DIV/0!	#DIV/0!				9.10862
112	14:40:00	1013.4	20.6	26609.1	1.01319	21516.1	19289.8	7.32	42.8008	0.173115	53.7894	1.20738	385.091	96.7634	44.2148	0.178834	55.5664	1.24727	397.813	100	#DIV/0!	#DIV/0!				8.52896
113	11:01:00	1019	20.8	26628.2	0.847917	22525.8	20292.8	7.4	46.1274	0.172658	51.8788	1.20694	316.156	98.179	46.9678	0.175804	52.824	1.22893	321.916	100	#DIV/0!	#DIV/0!				9.5311
[truncated: 84 more columns]

## Sheet: Exp3 Rconti
Exp3 Rconti
									gas composition						normalized gas composition						NH4-N	NH4-N		NH4-N
duration of experiment	time	pressure atmosphere	temperature atmosphere	cumulative total gas volume	time between gas volume measurements	gas production	normalized gas production	pH	CH4	O2	CO2	H2	H2S	sum	CH4	O2	CO2	H2	H2S	sum	average	SEM		g/L		CH4	cell counting		particulate CSB (biomass)		TS		VS				TS (g/L)			VS (g/L)			crucible empty (g)			crucible after drying (g)			crucible after oven (g)
d		mbar	°C		d	ml/d	ml/d		%	%	%	ppm	ppm	%	%	%	%	ppm	ppm	%	g/l			replicates		L/d	average (cells/L)	SEM	mgCOD/L	SD	average g/L	SEM	average g/L	SEM	%TS	1	2	3	1	2	3	1	2	3	1	2	3	1	2
0	08:15:00	978.7	21.6	2132.1	0.916667			7.85						0							0.7	#DIV/0!
1	08:12:00	976.1	21.6	2134.4	0.997917	2304.8	1965.2	7.8						0							#DIV/0!	#DIV/0!
2	08:19:00	984.8	21.4	2136.2	1.00486	1791.29	1542.02	7.44						0							#DIV/0!	#DIV/0!
3	08:17:00	998	21.7	2139.6	0.998611	3404.73	2967.19	7.57	26.1648	2.75124	15.89	188.842	0	44.8249	58.3711	6.13775	35.449	421.288	0	100	#DIV/0!	#DIV/0!				1.73198
4	08:26:00	989.2	22.6	2144.1	1.00625	4472.05	3851.23	7.73	37.7227	0.781429	20.5044	11.4772	0	59.0097	63.9263	1.32424	34.7475	19.4497	0	100	#DIV/0!	#DIV/0!				2.46195
5	09:45:00	1004.5	21.5	2150.86	1.05486	6408.43	5625.08		58.8729	0.548262	20.1601	3.31459	0	79.5816	73.978	0.688931	25.3326	4.16502	0	100	#DIV/0!	#DIV/0!				4.16132
6	09:51:00	1004.8		2158.09	1.00417	7200			67.8296	0.494909	21.2693	0	0	89.5938	75.7079	0.552392	23.7397	0	0	100	#DIV/0!	#DIV/0!				0
7	08:08:00	1008.9	21.4	2164.2	0.928472	6580.7	5803.56	7.7	70.9904	0.510567	21.4857	0	44.5906	92.9911	76.341	0.549049	23.1051	0	47.9515	100	#DIV/0!	#DIV/0!				4.4305
8	08:14:00	1003.3	21.2	2168.1	1.00417	3883.82	3408.47	7.59	58.6116	0.756652	20.8149	1.80786	0	80.1833	73.097	0.943652	25.9591	2.25466	0	100	#DIV/0!	#DIV/0!				2.49149
9	08:11:00	999.7	21	2173.5	0.997917	5411.27	4735.15	7.62	61.583	0.541892	21.8166	1.20481	0	83.9416	73.3641	0.645558	25.9902	1.4353	0	100	#DIV/0!	#DIV/0!				3.4739
10	08:45:00	1012	22.6	2179.2	1.02361	5568.52	4906.02	7.56	66.1696	0.591031	22.8386	0	0	89.5992	73.8506	0.659638	25.4897	0	0	100	#DIV/0!	#DIV/0!				3.62312
11	08:18:00	1018.1	21	2185	0.98125	5910.83	5267.49	7.62	69.3249	0.548258	23.1021	0	0	92.9753	74.5627	0.589682	24.8476	0	0	100	#DIV/0!	#DIV/0!				3.92758
12	09:26:00	1010.4	21.5	2189.98	1.04722	4755.44	4198.66		69.3202	0.645445	23.0931	0	0	93.0587	74.4908	0.693589	24.8156	0	0	100	#DIV/0!	#DIV/0!				3.12762
13	09:49:00	1017.1	20.9	2195.54	1.01597	5472.59	4873.81		69.3435	0.603924	23.3054	0	0	93.2528	74.3608	0.64762	24.9916	0	0	100	#DIV/0!	#DIV/0!				3.6242
14	08:12:00	1010.5	23.4	2200	0.932639	4782.13	4195.59	7.56	71.1482	0.549875	22.9323	0	0	94.6304	75.1854	0.581077	24.2336	0	0	100	#DIV/0!	#DIV/0!				3.15447
15	09:01:00	1008.2	24.3	2205.8	1.03403	5609.13	4895.1	7.53	67.5938	0.594506	23.8682	4.09185	59.4526	92.0629	73.4214	0.645761	25.926	4.44463	64.5783	100	#DIV/0!	#DIV/0!				3.59405
16	08:17:00	1001.2	23.8	2211.05	0.969444	5415.47	4701.18	7.59	72.0373	0.554071	22.5854	0	44.2918	95.1812	75.6844	0.582122	23.7288	0	46.5342	100	3.84	#DIV/0!				3.55806
17	08:51:00	1002.2	24.5	2216.6	1.02361	5421.98	4700.46	7.54	68.7907	0.600164	21.5598	3.5051	59.5825	90.957	75.6299	0.659833	23.7033	3.85358	65.5062	100	#DIV/0!	#DIV/0!				3.55495
18	08:30:00	1009.3	22	2221.8	0.985417	5276.96	4646.16	7.57	70.5427	0.5505	21.9874	1.75291	63.5453	93.0871	75.7814	0.591381	23.6202	1.88309	68.2643	100	#DIV/0!	#DIV/0!				3.52093
19	09:51:00		24.6	2228.09	1.05625	5955.03			71.6608	0.506794	22.7242	0	112.01	94.903	75.5095	0.534013	23.9447	0	118.026	100	#DIV/0!	#DIV/0!				0
20	09:52:00		21.1	22234.1	1.00069	1.99921e+07			71.2498	0.50476	24.7253	1.17032	186.879	96.4987	73.835	0.523075	25.6224	1.21278	193.66	100	#DIV/0!	#DIV/0!				0
21	08:22:00	997.4	23.9	22239.7	0.9375	5962.67	5154.82	7.54	70.3389	0.502994	25.204	0	264.711	96.0724	73.2145	0.523557	26.2344	0	275.533	100	#DIV/0!	#DIV/0!				3.77408
22	08:07:00	997.9	23.8	2245.5	0.989583			7.48	70.194	0.497529	25.6483	0	323.694	96.3722	72.8364	0.516258	26.6138	0	335.879	100	#DIV/0!	#DIV/0!				0
23	08:07:00	998.1	23.3	2252.55	1	7050	6111.46	7.63	70.4811	0.459276	25.6583	0	388.732	96.6375	72.9335	0.475256	26.5511	0	402.258	100	0.62	#DIV/0!				4.4573
24	08:07:00	1004.8	23.4	2258.7	1	6150	5365.25	7.63	70.6057	0.518316	24.8939	1.16904	322.839	96.0503	73.5091	0.53963	25.9176	1.21711	336.114	100	#DIV/0!	#DIV/0!				3.94395
25	08:27:00	1010.3	23.4	2266	1.01389	7200	6315.65	7.55	70.8523	0.446788	25.236	0	227.846	96.5579	73.3781	0.462715	26.1356	0	235.968	100	#DIV/0!	#DIV/0!				4.63431
26	09:51:00	1001.6	19.1	2272.36	1.05833	6009.45	5302.83		64.1083	0.495038	23.837	0	129.614	88.4533	72.477	0.55966	26.9487	0	146.534	100	#DIV/0!	#DIV/0!				3.84333
27	09:47:00	989.4	18.5	2278.64	0.997222	6297.49	5500.61		67.4715	0.455591	25.2298	0	128.665	93.1698	72.4178	0.48899	27.0794	0	138.097	100	#DIV/0!	#DIV/0!				3.98342
28	08:15:00	985.8	20.1	2284.3	0.936111	6046.29	5233.27	7.6	69.2494	0.441806	25.4822	0	178.786	95.1913	72.7476	0.464124	26.7695	0	187.818	100	#DIV/0!	#DIV/0!				3.80708
29	09:17:00	982.3	24.3	2291.7	1.04306	7094.54	6032.37	7.52	69.8365	0.436275	25.9386	0	230.17	96.2344	72.5692	0.453346	26.9536	0	239.176	100	#DIV/0!	#DIV/0!				4.37764
30	07:40:00	977.6	23.8	2297.8	0.932639	6540.58	5544.06	7.69	69.7451	0.468166	25.9236	0	239.915	96.1609	72.5296	0.486857	26.9586	0	249.493	100	0.65	#DIV/0!				4.02108
31	08:19:00	985.9	23.8	2304.1	1.02708	6133.87	5243.46	7.57	70.3456	0.498784	25.542	0	238.457	96.4102	72.9649	0.517356	26.493	0	247.336	100	#DIV/0!	#DIV/0!				3.82588
32	08:17:00	989.4	23	2310	0.998611	5908.21	5082.17	7.5	70.3225	0.50936	25.361	0	190.862	96.2119	73.0912	0.529415	26.3595	0	198.377	100	#DIV/0!	#DIV/0!				3.71462
33	09:52:00	981.1	22.4	2315.44	1.06597	5103.32	4361.83		65.5257	0.566796	24.7081	0	89.993	90.8096	72.1572	0.624159	27.2087	0	99.1008	100	#DIV/0!	#DIV/0!				3.14738
34	09:42:00	971	21.7	2320.93	0.993056	5528.39	4687.6		67.8757	0.532365	25.0013	0	57.7895	93.4151	72.6603	0.569892	26.7636	0	61.8631	100	#DIV/0!	#DIV/0!				3.40602
35	08:22:00	990.4	23.1	2325.7	0.944444	5050.59	4347.38	7.56						0							#DIV/0!	#DIV/0!
36	09:44:00	1019.9	22.9	2330.9	1.05694	4919.84	4363.92	7.5	69.3725	0.575302	24.6691	0	69.5237	94.6239	73.314	0.607988	26.0707	0	73.4738	100	#DIV/0!	#DIV/0!				3.19937
37	08:14:00	1013.3	23.2	2334.9	0.9375	4266.67	3756.26	7.53	70.3946	0.604644	24.5818	0	80.8049	95.5891	73.6429	0.632545	25.7161	0	84.5336	100	0.725	#DIV/0!				2.76622
38	08:20:00	1001.6	24	2340	1.00417	5078.84	4407.74	7.53	70.1063	0.552967	24.4131	0	96.309	95.082	73.7325	0.581569	25.6758	0	101.29	100	#DIV/0!	#DIV/0!				3.24994
39	09:44:00	1003.2	23.1	2346.4	1.05833	6047.24	5272.54	7.49	69.1847	0.485127	25.0069	0	70.8167	94.6838	73.0692	0.512365	26.411	0	74.7928	100	#DIV/0!	#DIV/0!				3.8526
40	10:08:00	999	23	2354.06	1.01667	7534.43	6543.91		69.1335	0.454821	26.1771	0	105.257	95.7759	72.1825	0.47488	27.3316	0	109.899	100	#DIV/0!	#DIV/0!				4.72356
41	09:46:00	994.4	22.7	2361.79	0.984722	7849.93	6793.42		69.7068	0.447781	26.3182	0	168.498	96.4896	72.2428	0.464072	27.2757	0	174.628	100	#DIV/0!	#DIV/0!				4.90776
42	08:12:00	987.9	24.6	2369	0.934722	7713.52	6589.42	7.51	69.9077	0.448683	25.8948	0	220.647	96.2732	72.6138	0.466052	26.8972	0	229.188	100	#DIV/0!	#DIV/0!				4.78483
43	08:24:00	993.9	21.8	2374.7	1.00833	5652.89	4904.54	7.46	56.2331	0.690024	22.7504	0	113.054	79.6848	70.5694	0.865941	28.5505	0	141.876	100	#DIV/0!	#DIV/0!				3.46111
44	08:11:00	1001.2	21.5	2380.63	0.990972	5984.02	5235.29	7.52	62.7284	0.514053	23.5711	0	52.0546	86.8188	72.2521	0.592099	27.1498	0	59.9578	100	0.65	0.0132288	0.675	0.645	0.63	3.78261
45	10:14:00	995.9	22.6	2387.9	1.08542	6697.89	5807.14		67.225	0.480888	24.6006	0	57.6092	92.3122	72.8235	0.520936	26.6493	0	62.4069	100	#DIV/0!	#DIV/0!				4.22896
46	08:23:00	998.9	22.4	2394	0.922917	6609.48	5751.64	7.5	69.127	0.462734	24.7438	0	95.2573	94.3431	73.272	0.49048	26.2275	0	100.969	100	#DIV/0!	#DIV/0!				4.21434
47	09:40:00	996.9	21.7	2399.12	1.05347	4860.12	4230.88		70.3751	0.533101	24.6383	0	117.445	95.5582	73.6463	0.557881	25.7835	0	122.904	100	#DIV/0!	#DIV/0!				3.11589
48	09:45:00	1001.1	21.8	2405.68	1.00347	6537.3	5712.96		70.7322	0.494646	24.5872	0	190.351	95.8331	73.8077	0.516154	25.6563	0	198.628	100	#DIV/0!	#DIV/0!				4.2166
49	08:04:00	1005.1	22	2410.65	0.929861	5344.88	4686.39	7.52	71.6104	0.493908	24.2223	0	254.521	96.3521	74.3216	0.512608	25.1394	0	264.157	100	#DIV/0!	#DIV/0!				3.483
50	09:04:00	1004.1	22.4	2416.8	1.04167	5904	5164.47	7.53	72.1033	0.487304	23.8288	0	306.71	96.4501	74.7571	0.50524	24.7058	0	317.999	100	#DIV/0!	#DIV/0!				3.86081
51	07:54:00	988	23.2	2423.4	0.951389	6937.23	5954.86	7.67	71.5364	0.435093	24.5003	0	368.572	96.5087	74.1243	0.450833	25.3866	0	381.906	100	#DIV/0!	#DIV/0!				4.414					0.447667	0.0405476	0.362	0.0185023	0.808637	0.436	0.523	0.384	0.36	0.395	0.331	40.4676	50.84	52.4784	40.5112	50.8923	52.5168	40.4752	50.8528
52	09:24:00	986.7	23	2430.3	1.0625	6494.12	5570.92	7.6	69.6333	0.485263	24.1707	0	224.104	94.3117	73.8332	0.514531	25.6285	0	237.621	100	#DIV/0!	#DIV/0!				4.11319
53	08:27:00	991.3	22.5	2436.2	0.960417	6143.17	5303.38	7.66	59.2366	0.565775	22.1884	0	92.1281	82	72.2398	0.68997	27.059	0	112.351	100	#DIV/0!	#DIV/0!				3.83115
54	10:10:00	980.3	21.9	2443	1.07153	6346.08	5428.78		65.3566	0.48922	23.3535	0	57.7559	89.2051	73.2655	0.548422	26.1796	0	64.7451	100	#DIV/0!	#DIV/0!				3.97743
55	09:44:00	982.2	21.5	2449.16	0.981944	6273.27	5384.19		67.69	0.50392	24.6211	0	104.323	92.8255	72.9218	0.542868	26.5241	0	112.386	100	#DIV/0!	#DIV/0!				3.92625
56	08:09:00	988.4	22.8	2454.85	0.934028	6091.9	5238.42	7.57	69.3737	0.432022	24.4554	0	138.637	94.275	73.5865	0.458257	25.9405	0	147.056	100	#DIV/0!	#DIV/0!				3.85477	4.4134e+11	117000000000
57	08:04:00	997.6	22.6	2461.1	0.996528	6271.78	5446.98	7.48	67.3628	0.511008	25.687	0	65.9226	93.5674	71.9939	0.546139	27.4529	0	70.4547	100	#DIV/0!	#DIV/0!				3.92149
58	08:09:00	1000	22.9	2467.5	1.00347	6377.85	5546.81	7.52	66.4483	0.490484	26.5228	0	18.8379	93.4635	71.0955	0.524787	28.3777	0	20.1554	100	0.658333	0.00166667	0.66	0.655	0.66	3.94353					1.04833	0.186848	0.379667	0.0125477	0.362162	1.129	1.324	0.692	0.388	0.396	0.355	40.6803	55.8384	52.4765	40.7932	55.9708	52.5457	40.7544	55.9312
59	08:04:00	1001.6	22.8	2473.5	0.996528	6020.91	5246.52	7.51	62.3369	0.519788	27.2091	0	0	90.0658	69.2126	0.57712	30.2103	0	0	100	#DIV/0!	#DIV/0!				3.63125
60	09:14:00	1011.5	21.9	2477.5	1.04861	3814.57	3367.05	7.74						0							#DIV/0!	#DIV/0!
61	09:43:00	1015.7	21.3	2483.3	1.02014	5685.5	5049.59		66.6703	0.586529	25.5915	2.9198	8.83795	92.8495	71.8047	0.631699	27.5623	3.14466	9.51858	100	#DIV/0!	#DIV/0!				3.62584
62	09:14:00	1020	21.5	2490.59	0.979861	7439.83	6631.17		69.4298	0.419336	25.9211	0	38.643	95.7741	72.4933	0.437839	27.0648	0	40.3481	100	#DIV/0!	#DIV/0!				4.80715
63	08:20:00	1020	23.5	2497.65	0.9625	7335.06	6493.71	7.61	70.8338	0.412536	25.0576	0	87.2757	96.3127	73.5457	0.42833	26.0169	0	90.6171	100	#DIV/0!	#DIV/0!				4.77585
64	08:29:00	1009.5	22.5	2499.8	1.00625	2136.65	1878.43							0							#DIV/0!	#DIV/0!
65	08:29:00	1015.1	22.6	2504.1	1	4300	3800.02	7.8	58.9425	1.18466	22.7418		3503.97	83.2194	70.8279	1.42354	27.3275		4210.52	#VALUE!	#DIV/0!	#DIV/0!				2.69147
66	08:31:00	1014.5	22.7	2510.3	1.00139	6191.4	5466.42	7.89	66.4266	0.513914	19.6823	414.563	0	86.6643	76.6482	0.592994	22.711	478.355	0	100	#DIV/0!	#DIV/0!				4.18991
67	08:15:00	1003.4	23.3	2511.8	0.988889	1516.85	1321.9	7.7	66.9535	0.95652	20.2175	23.3988	3.98395	88.1303	75.9711	1.08535	22.9405	26.5502	4.52052	100	#DIV/0!	#DIV/0!				1.00426
68	08:02:00	1004.2	21.7	2516.61	0.990972	4853.82	4256.34		71.0206	0.52807	16.8282	0	7.74442	88.3776	80.3604	0.597515	19.0412	0	8.76287	100	#DIV/0!	#DIV/0!				3.42041
69	07:53:00	1004.2	21.7	2523.63	0.99375	7064.15	6194.59		72.4578	0.444431	19.5787	0	43.1907	92.4853	78.3452	0.480543	21.1695	0	46.7001	100	#DIV/0!	#DIV/0!				4.85317
70	08:24:00	1004.2	21.7	2531.55	1.02153	7753.09	6798.73	7.64	73.1029	0.419545	21.6617	0	100.788	95.1942	76.7934	0.440725	22.7553	0	105.876	100	#DIV/0!	#DIV/0!				5.22097
71	08:44:00	995.6	22.8	2538.7	1.01389	7052.05	6108.23	7.49	52.108	0.517675	27.0414	0	42.1199	79.6713	65.4037	0.649764	33.9412	0	52.8671	100	#DIV/0!	#DIV/0!				3.99501
72	08:14:00	993.3	23	2541.7	0.979167	3063.83	2645.86	7.69						0							1.28667	0.0218581	1.33	1.27	1.26
73	10:54:00	996.7	22.9	2545.4	1.11111	3330	2886.54	7.73	62.6989	1.22021	21.0573	0	1.10571	84.9765	73.7838	1.43594	24.7801	0	1.30119	100	#DIV/0!	#DIV/0!				2.1298
74	10:18:00	995.9	22.3	2551.11	0.975	5856.41	5082.73		64.9666	0.516116	24.323	0	0	89.8057	72.3413	0.574703	27.084	0	0	100	#DIV/0!	#DIV/0!				3.67691
75	10:54:00	1004.5	22.6	2556.03	1.025	4800	4197.59		65.696	0.590198	26.0527	0	1.10523	92.339	71.1465	0.639164	28.2142	0	1.19693	100	#DIV/0!	#DIV/0!				2.98644
76	09:20:00	994.8	23	2560.05	0.934722	4300.74	3719.64		65.2512	0.627941	28.0444	0	27.6957	93.9263	69.4706	0.668546	29.8579	0	29.4866	100	#DIV/0!	#DIV/0!				2.58406
77	10:00:00	992.8	23.6	2563.9	1.02778	3745.95	3226.75							0							#DIV/0!	#DIV/0!
78	08:22:00	989.3	22.9	2567.2	0.931944	3540.98	3046.63	7.66	64.4699	0.799777	29.3251	0	48.8239	94.5997	68.1502	0.845433	30.9992	0	51.6111	100	#DIV/0!	#DIV/0!				2.07629
79	08:18:00	993.2	22.7	2569.5	0.997222	2306.41	1993.58	7.75	62.4877	1.16528	29.205	0	65.7009	92.8646	67.2891	1.25482	31.449	0	70.7492	100	2.72	0.011547	2.72	2.7	2.74	1.34146
80	08:17:00	997.2	22.9	2572.5	0.999306	3002.08	2603.6	7.64						0							#DIV/0!	#DIV/0!
81	08:18:00	1002.2	22.4	2574.3	1.00069	1798.75	1570.46	7.72	59.8688	1.44224	29.0496	0	47.371	90.3654	66.2519	1.59601	32.1468	0	52.4216	100	#DIV/0!	#DIV/0!				1.04046
82	08:40:00	1006.1	23.4	2575.94	1.01528	1615.32	1411.03							0							#DIV/0!	#DIV/0!
83	09:10:00	998	23.4	2577.58	1.02083	1606.53	1392.05							0							#DIV/0!	#DIV/0!
84	08:23:00	991.8	23.8	2577.95	0.967361	382.484	328.918	7.6	58.2782	2.11512	28.0711	0	20.6942	88.4665	65.876	2.39087	31.7308	0	23.3921	100	#DIV/0!	#DIV/0!				0.216678
85	08:36:00	990	25.3	2580.2	1.00903	2229.87	1904.48							0							#DIV/0!	#DIV/0!
86	07:39:00	995	24.8	2581.3	0.960417	1145.34	984.796	7.58						0							3	0.20232	3.34	3.02	2.64						3.15067	0.147532	1.231	0.0475955	0.390711	3.374	2.872	3.206	1.291	1.137	1.265	40.8131	40.6721	54.8232	41.1505	40.9593	55.1438	41.0214	40.8456
87	08:18:00	993.6	24.2	2581.9	1.02708	584.178	502.6	7.53						0							#DIV/0!	#DIV/0!
88	07:41:00	997.1	23.2	2584	0.974306	2155.38	1867.2	7.5	53.5599	2.89106	29.8355	0	1.21437	86.2866	62.0721	3.35053	34.5772	0	1.40737	100	#DIV/0!	#DIV/0!				1.15901
89	08:38:00	994.8	23.8	2589.68	1.03958	5463.73	4712.76							0							#DIV/0!	#DIV/0!
90	08:53:00	998.2	22.7	2587	1.01042									0							#DIV/0!	#DIV/0!
91	10:19:00	1000.6	24.3	2588.2	1.05972	1132.37	980.775	7.32	49.4311	2.34763	34.7475	0	4.8612	86.5267	57.1281	2.71319	40.1581	0	5.61815	100	#DIV/0!	#DIV/0!				0.560298
92	08:19:00	996.1	23	2589.6	0.916667	1527.27	1322.64	7.41						0							#DIV/0!	#DIV/0!
93	08:11:00	991.3	25.4	2591	0.994444	1407.82	1203.56	7.47						0							2.61333	0.0466667	2.54	2.6	2.7						0.278	0.00929157	0.185333	0.00664162	0.666667	0.276	0.295	0.263	0.197	0.185	0.174	61.0683	56.1586	51.2051	61.0959	56.1881	51.2314	61.0762	56.1696
94	08:19:00	993.7	23.6	2592.6	1.00556	1591.16	1371.87	7,´45	46.9045	2.50912	37.8286	0	15.2012	87.2437	53.7626	2.87599	43.3597	0	17.4238	100	#DIV/0!	#DIV/0!				0.737551
95	07:48:00	992.5	22.5	2594.15	0.978472	1584.1	1369.21	7.43						0							#DIV/0!	#DIV/0!
96	08:36:00	986.7	22.8	2596.01	1.03333	1800	1545.16		39.5562	2.13017	42.7784	0	0	84.4648	46.8316	2.52196	50.6464	0	0	100	#DIV/0!	#DIV/0!				0.723622
97	10:06:00	992	22.7	2597.78	1.0625	1665.88	1438.2							0							#DIV/0!	#DIV/0!
98	08:15:00	1004	23.9	2599.7	0.922917	2080.36	1810.41	7.39						0							#DIV/0!	#DIV/0!
99	08:33:00	1006	23.8	2602.2	1.0125	2469.14	2153.74	7.39	36.0432	1.77637	50.7382	0	23.3486	88.5601	40.6991	2.00584	57.2924	0	26.3647	100	3.8	0.0305505	3.86	3.76	3.78	0.876553
100	08:16:00	1013	23.8	2604.23	0.988194	2054.25	1804.32	7.42						0							#DIV/0!	#DIV/0!					9e+10	6.16025e+09	149.8	13.3853	0.192	0.00907377	0.16	0.004	0.833333	0.209	0.189	0.178	0.156	0.156	0.168	53.278	50.8287	52.315	53.2989	50.8476	52.3328	53.2833	50.832
101	08:23:00	1011.1	23.9	2606.6	1.00486	2358.53	2067	7.41	32.0826	1.95449	53.1674	0	54.8203	87.21	36.7878	2.24113	60.9648	0	62.8601	100	#DIV/0!	#DIV/0!				0.760403
102	08:00:00	1004.1	23.3	2609.4	0.984028	2845.45	2481.47	7.48						0							#DIV/0!	#DIV/0!
103	09:04:00	996.2	22.2	2610.35	1.04444	909.574	789.917		24.3366	3.12808	48.0885	0	0	75.5532	32.2112	4.14024	63.6485	0	0	100	#DIV/0!	#DIV/0!				0.254442
104	10:07:00	995.2	22.5		1.04375									0							#DIV/0!	#DIV/0!
105	08:05:00	994.8	21.6	2613.09	0.915278	2.56933e+06		7.32						0							#DIV/0!	#DIV/0!
106	08:10:00	983.5	22.8	2615.8	1.00347	2700.62	2310.75	7.43	27.7607	2.0378	45.3239	0	0	75.1224	36.954	2.71264	60.3334	0	0	100	#DIV/0!	#DIV/0!				0.853914
107	08:34:00	987.2	22.8	2617.7	1.01667	1868.85	1605.07	7.54						0							#DIV/0!	#DIV/0!
108	10:19:00	997.1	23.4	2619.6	1.07292	1770.87	1533.07	7.58	31.3777	1.78024	42.0664	0	0	75.2243	41.7122	2.36657	55.9213	0	0	100	3.73333	0.096148	3.92	3.6	3.68	0.639476
109	15:19:00	1002.1	24.1	2623.3	1.20833	3062.07	2657.89	7.62						0							#DIV/0!	#DIV/0!
110	09:12:00	1001.9	23.3	2625.41	0.745139	2831.69	2464.06		37.1198	0.972815	41.9643	0	14.0134	80.0583	46.366	1.21513	52.4172	0	17.504	100	#DIV/0!	#DIV/0!				1.14249
111	10:04:00	1005.2	23	2628.95	1.03611	3416.62	2985.87		41.1152	1.00178	42.5977	0	63.0264	84.721	48.5301	1.18245	50.28	0	74.3929	100	#DIV/0!	#DIV/0!				1.44905
112	08:17:00	1008.7	24	2632.2	0.925694	3510.88	3068.57	7.37						0							#DIV/0!	#DIV/0!
113	08:09:00	1001.1	24.8	2636.4	0.994444	4223.46	3653.73	7.46	47.0724	0.893427	41.7544	0	137.797	89.734	52.4577	0.995639	46.5313	0	153.562	100	#DIV/0!	#DIV/0!				1.91666
114	08:16:00	1011.4	23.7	2642.05	1.00486	5622.67	4932.44	7.52	51.4515	0.647637	40.7909	0	225.152	92.9126	55.3763	0.697039	43.9025	0	242.327	100	3.70667	0.0371184	3.78	3.68	3.66	2.7314					0.454333	0.0384982	0.313333	0.028591	0.689655	0.46	0.385	0.518	0.333	0.257	0.35	48.9884	53.0976	61.0644	49.0344	53.1361	61.1162	49.0011	53.1104
115	08:44:00	1012.3	23.7	2647.68	1.01944	5522.62	4848.98		52.7517	0.543262	38.5948	0	290.313	91.9188	57.3895	0.591024	41.9879	0	315.836	100	#DIV/0!	#DIV/0!				2.7828
116	08:16:00	1004.9	24.8	2653.4	0.980556	5833.43	5065.67	7.48	56.4384	0.474858	35.8847	0	301.199	92.8281	60.7988	0.511546	38.6572	0	324.47	100	#DIV/0!	#DIV/0!				3.07987
117	09:16:00	1000.6	24.6	2660.44	1.04167	6758.4	5847.71		59.5755	0.464359	33.4545	0	260.509	93.5204	63.7032	0.496532	35.7724	0	278.558	100	#DIV/0!	#DIV/0!				3.72518
118	09:15:00	998.1	25.7	2668.15	0.999306	7715.36	6634.53		61.8432	0.454593	32.232	0	235.908	94.5534	65.4056	0.480779	34.0887	0	249.497	100	#DIV/0!	#DIV/0!				4.33936
119	08:22:00	998.1	25.7	2675.7	0.963194	7838.5	6740.42	7.68	64.2683	0.445542	30.2232	0	219.542	94.959	67.6801	0.469194	31.8276	0	231.197	100	#DIV/0!	#DIV/0!				4.56192
120	08:32:00	998.2	25.7	2684.7	1.00694	8937.93	7686.61	7.66	66.258	0.422075	28.4535	0	227.914	95.1564	69.6307	0.443559	29.9018	0	239.515	100	#DIV/0!	#DIV/0!				5.35224
121	08:14:00	993.8	25.8	2692.85	0.9875	8253.16	7064.06	7.7	66.7415	0.449815	28.0711	0	224.555	95.2849	70.0442	0.472074	29.4602	0	235.667	100	4.4	0.04	4.48	4.36	4.36	4.94796					0.832667	0.0125477	0.625	0.0160416	0.7506	0.849	0.808	0.841	0.639	0.643	0.593	52.3215	42.9621	40.6772	52.4064	43.0429	40.7613	52.3425	42.9786
122	08:17:00	987.2	25.8	2701.5	1.00208	8632.02	7339.26	7.67	65.0619	0.435757	27.425	0	166.246	92.9393	70.0047	0.468862	29.5085	0	178.876	100	#DIV/0!	#DIV/0!				5.13783
123	07:53:00	983.2	25	2709.3	0.983333	7932.2	6734.95	7.71	67.5996	0.461991	26.3391	0	142.841	94.415	71.5984	0.48932	27.8972	0	151.291	100	#DIV/0!	#DIV/0!				4.82212
124	09:49:00	990.4	24.3	2719.97	1.08056	9874.55	8465.4		67.2203	0.552561	24.2432	0	54.9437	92.0216	73.0484	0.600469	26.3451	0	59.7074	100	#DIV/0!	#DIV/0!				6.18384
125	09:16:00	998.5	22.8	2721.95	0.977083	2026.44	1760.34		69.3206	0.51431	24.2291	0	32.6983	94.0673	73.6926	0.546747	25.7572	0	34.7605	100	#DIV/0!	#DIV/0!				1.29724
126	09:14:00	1002	22.4	2728.12	0.998611	6178.58	5393.35		70.6687	0.487547	24.2845	0	37.3616	95.4445	74.0417	0.510817	25.4436	0	39.1449	100	#DIV/0!	#DIV/0!				3.99333
127	08:26:00	1000.4	23.1	2734.3	0.966667	6393.1	5558.54	7.73	71.5179	0.488278	24.2106	0	56.0557	96.2224	74.3256	0.507447	25.1611	0	58.2564	100	#DIV/0!	#DIV/0!				4.13142
128	08:10:00	997.5	23.6	2740.1	0.988889	5865.17	5076.17	7.77	71.5311	0.482337	24.1219	0	63.1087	96.1416	74.4018	0.501694	25.09	0	65.6414	100	4.23333	0.0656591	4.14	4.2	4.36	3.77676					1.088	0.0100664	0.799667	0.00983757	0.734988	1.1	1.096	1.068	0.81	0.809	0.78	54.1164	48.6496	50.9451	54.2264	48.7592	51.0519	54.1454	48.6783
129	08:19:00	992.6	24.4	2747.2	1.00625	7055.9	6060.38	7.81	68.484	0.464359	24.4897	0	40.8941	93.4421	73.2903	0.496948	26.2084	0	43.7641	100	#DIV/0!	#DIV/0!				4.44167
130	10:40:00	1001	26.2	2755	1.09792	7104.36	6116.65	7.69	68.1167	0.461811	26.9009	0	49.0342	95.4843	71.3381	0.483651	28.1731	0	51.3531	100	#DIV/0!	#DIV/0!				4.3635
131	11:35:00	1001.4	25.6	2763	1.03819	7705.69	6650.35		64.8745	0.454138	30.1259	0	87.5946	95.4633	67.9575	0.47572	31.5576	0	91.7574	100	#DIV/0!	#DIV/0!				4.51941
132	10:18:00	995.2	25.9	2770.45	0.946528	7870.87	6744.08		62.5265	0.450725	32.7831	0	138.007	95.7741	65.2854	0.470612	34.2296	0	144.096	100	#DIV/0!	#DIV/0!				4.4029
133	08:22:00	991.9	26.6	2777.7	0.919444	7885.2	6718.23	7.63	60.703	0.468117	34.6944	0	187.129	95.8842	63.3086	0.488211	36.1836	0	195.161	100	#DIV/0!	#DIV/0!				4.25322
134	07:22:00	992.1	0	2785.2	0.958333	7826.09	7318.67	7.63	57.8625	0.45665	36.6133	0	151.931	94.9476	60.9415	0.480949	38.5616	0	160.016	100	#DIV/0!	#DIV/0!				4.46011
135	08:28:00	998.6	24.7	2793.7	1.04583	8127.49	7015.91	7.56	57.1612	0.429855	37.0919	0	178.747	94.7008	60.3598	0.453908	39.1674	0	188.749	100	4.22667	0.0176383	4.26	4.2	4.22	4.23479					1.088	0.0404516	0.829667	0.0214191	0.762561	1.105	1.148	1.011	0.822	0.87	0.797	40.6984	50.9572	52.3258	40.8089	51.072	52.4269	40.7267	50.985
136	08:10:00	1000.2	24.9	2801.7	0.9875	8101.27	6999.77	7.6	54.8279	0.446883	35.1907	0	51.3954	90.4706	60.603	0.493954	38.8974	0	56.8089	100	#DIV/0!	#DIV/0!				4.24207
137	07:39:00	1000.4	24.5	2809.05	0.978472	7511.71	6500.4	7.57	56.3404	0.428994	35.7158	0	23.3604	92.4875	60.9168	0.46384	38.6169	0	25.2579	100	#DIV/0!	#DIV/0!				3.95983
138	09:50:00	998.7	24.9	2819.15	1.09097	9257.8	7987.06		55.4241	0.4225	36.7769	0	36.2308	92.6271	59.8357	0.45613	39.7042	0	39.1147	100	#DIV/0!	#DIV/0!				4.77912
139	11:03:00	990.5	26.1	2828.67	1.05069	9060.67	7721.72		55.4592	0.417419	38.0617	0	104.15	93.9487	59.0313	0.444305	40.5133	0	110.858	100	#DIV/0!	#DIV/0!				4.55824
140	08:18:00	986	26.4	2836.5	0.885417	8843.29	7494.71	7.55	55.1997	0.425929	38.2607	0	209.442	93.9073	58.7811	0.453563	40.7431	0	223.031	100	#DIV/0!	#DIV/0!				4.40547
141	09:02:00	993.4	26.9	2842.6	1.03056	5919.14	5045.71	7.62	32.5334	1.3548	30.8958	0	14.0307	64.7854	50.2172	2.09121	47.6894	0	21.6572	100	#DIV/0!	#DIV/0!				2.53381
142	08:15:00	993.9	26.3	2849.4	0.967361	7029.43	6007.2	7.6	42.7977	0.519767	35.5014	0	0	78.8189	54.2988	0.659445	45.0418	0	0	100	4.34	0.100664	4.42	4.46	4.14	3.26184					0.709667	0.0121701	0.542333	0.00864741	0.764209	0.704	0.692	0.733	0.53	0.538	0.559	41.9529	43.2555	51.2107	42.0233	43.3247	51.284	41.9703	43.2709
143	08:26:00	994.5	26.2	2857.2	1.00764	7740.87	6621.38	7.58	47.4301	0.467172	36.1918	0	3.50616	84.0894	56.4044	0.555566	43.0397	0	4.16956	100	#DIV/0!	#DIV/0!				3.73475
144	07:44:00	994.3	26.2	2863.75	0.970833	6746.78	5769.9	7.55	48.2187	0.553676	33.5425	0	3.50539	82.3152	58.5781	0.672629	40.7488	0	4.2585	100	#DIV/0!	#DIV/0!				3.3799
145	09:33:00	995.6	26.3	2871.24	1.07569	6962.94	5960.56		54.585	0.518196	34.8075	0	12.8575	89.912	60.7094	0.576337	38.7129	0	14.3001	100	#DIV/0!	#DIV/0!				3.61862
146	10:00:00	998.9	27	2878.5	1.01875	7126.38	6106.41		57.0337	0.498864	34.6203	0	45.5614	92.1574	61.8873	0.541317	37.5665	0	49.4387	100	#DIV/0!	#DIV/0!				3.77909
147	08:25:00	1002.4	27.1	2885	0.934028	6959.11	5981.98	7.7	59.0562	0.410338	34.2333	0	74.7145	93.7073	63.022	0.437893	36.5322	0	79.7318	100	#DIV/0!	#DIV/0!				3.76996
148	08:12:00	1006	27	2892.2	0.990972	7265.59	6269.95	7.65	58.3918	0.431441	34.6604	0	92.2178	93.4929	62.4559	0.461469	37.0728	0	98.6362	100	#DIV/0!	#DIV/0!				3.91595
149	11:02:00	1008.6	28.2	2900.6	1.11806	7513.04	6474.36	7.73	57.6035	0.491223	35.9083	0	122.687	94.0153	61.2704	0.522493	38.1941	0	130.497	100	#DIV/0!	#DIV/0!				3.96687
150	08:26:00	1000.4	26.7	2907.4	0.891667	7626.17	6551.03	7.74	57.3329	0.490977	36.2022	0	150.741	94.0412	60.9658	0.522087	38.4961	0	160.293	100	#DIV/0!	#DIV/0!				3.99388
151	08:08:00	996.3	26.3	2914.6	0.9875	7291.14	6245.89	7.87	56.0375	0.484284	37.0836	0	150.817	93.6205	59.856	0.517284	39.6106	0	161.094	100	4.22667	0.0352767	4.16	4.24	4.28	3.73854	182000000000	7.73934e+09	738.222	155.195	0.807333	0.247357	0.595333	0.266325	0.737407	1.285	0.457	0.68	1.114	0.231	0.441	45.0056	55.8328	40.3187	45.1341	55.8785	40.3867	45.0227	55.8554
152	08:36:00	995.1	25.7	2922.56	1.01944	7808.17	6694.16		53.5303	0.484284	38.2334	0	90.0219	92.257	58.023	0.524929	41.4423	0	97.5773	100	#DIV/0!	#DIV/0!				3.88416
153	09:37:00	993	25.9	2931.56	1.04236	8634.24	7381.82		54.7973	0.452097	38.2704	0	91.2507	93.5289	58.5886	0.483377	40.9183	0	97.5642	100	#DIV/0!	#DIV/0!				4.3249
154	08:08:00	987.6	26.4	2939.6	0.938194	8569.65	7274.59	7.85	55.5166	0.428101	37.864	0	106.568	93.8194	59.1739	0.456303	40.3584	0	113.588	100	3.86	0.02	3.88	3.88	3.82	4.30466					0.927667	0.0618178	0.693333	0.0573333	0.747395	1.05	0.882	0.851	0.804	0.664	0.612	54.7233	54.8217	42.4297	54.8283	54.9099	42.5148	54.7479	54.8435
155	09:12:00	984.2	26.6	2941	1.04444	1340.43	1133.18							0							#DIV/0!	#DIV/0!
156	08:17:00	984.1	25.8	2941	0.961806			7.94						0							#DIV/0!	#DIV/0!
157	08:35:00	987.6	26.3	2941	1.0125									0							#DIV/0!	#DIV/0!
[truncated: 84 more columns]

## Sheet: Exp3 Rdisco
Experiment 3 Rdisco
									gas composition						normalized gas composition						NH4-N	NH4-N		NH4-N
duration of experiment	time	pressure atmosphere	temperature atmosphere	cumulative total gas volume	time between gas volume measurements	gas production	normalized gas production	pH	CH4	O2	CO2	H2	H2S	sum	CH4	O2	CO2	H2	H2S	sum	average	SEM		g/L		CH4	cell counting		particulate CSB (biomass)		TS		VS				TS (g/L)			VS (g/L)			crucible empty (g)			crucible after drying (g)			crucible after oven (g)
d		mbar	°C		d	ml/d	ml/d		%	%	%	ppm	ppm	%	%	%	%	ppm	ppm	%	g/l			replicates		L/d	average (cells/L)	SEM	mgCOD/L	SD	average g/L	SEM	average g/L	SEM	%TS	1	2	3	1	2	3	1	2	3	1	2	3	1	2
0	08:15:00	978.7	21.6	23232.8	0.916667			8.03						0							0.51	#DIV/0!
1	08:12:00	976.1	21.6	23240.2	0.997917	7415.45	6401.61	7.89						0							#DIV/0!	#DIV/0!
2	08:19:00	984.8	21.4	23244.2	1.00486	3980.65	3469.4	7.74	11.399	1.44482	10.097	0	0	22.9408	49.6887	6.29803	44.0132	0	0	100	#DIV/0!	#DIV/0!				1.7239
3	08:17:00	998	21.7	23249.5	0.998611	5307.37	4682.95	7.86	45.0939	0.851712	15.5176	0	0	61.4632	73.3673	1.38573	25.247	0	0	100	#DIV/0!	#DIV/0!				3.43576
4	08:26:00	989.2	22.6	23256.2	1.00625	6658.39	5805.5	7.75	57.5487	0.718095	18.0408	0	0	76.3076	75.4167	0.941053	23.6422	0	0	100	#DIV/0!	#DIV/0!				4.37832
5	09:45:00	1004.5	21.5	23263.2	1.05486	6635.94	5897.36		52.7269	0.727004	17.6403	0	0	71.0942	74.1648	1.02259	24.8126	0	0	100	#DIV/0!	#DIV/0!				4.37376
6	09:51:00	1004.8		#REF!	1.00417				60.7433	0.806556	19.4538	0	0	81.0037	74.9883	0.995703	24.016	0	0	100	#DIV/0!	#DIV/0!
7	08:08:00	1008.9	21.4	23273.7	0.928472			7.71	65.3275	0.780942	20.1598	0	0	86.2682	75.726	0.905249	23.3687	0	0	100	#DIV/0!	#DIV/0!
8	08:14:00	1003.3	21.2	23278.3	1.00417	4580.91	4070.33	7.59	66.715	0.841503	22.1508	0	0	89.7073	74.3696	0.938054	24.6923	0	0	100	#DIV/0!	#DIV/0!				3.02709
9	08:11:00	999.7	21	23284.7	0.997917	6413.36	5681.95	7.66	67.3485	0.65603	23.4878	0	0	91.4923	73.6111	0.717033	25.6719	0	0	100	#DIV/0!	#DIV/0!				4.18255
10	08:45:00	1012	22.6	23290.8	1.02361	5959.29	5315.71	7.54	67.5852	0.75997	24.2679	0	0	92.6131	72.9759	0.820586	26.2035	0	0	100	#DIV/0!	#DIV/0!				3.87919
11	08:18:00	1018.1	21	23296	0.98125	5299.36	4781.41	7.67	68.8912	0.759598	24.3392	0	0	93.99	73.2963	0.808169	25.8955	0	0	100	#DIV/0!	#DIV/0!				3.5046
12	09:26:00	1010.4	21.5	23301.4	1.04722	5175.6	4626.56		66.9439	0.758483	25.7209	0	0	93.4233	71.6565	0.811878	27.5316	0	0	100	#DIV/0!	#DIV/0!				3.31523
13	09:49:00	1017.1	20.9	23308.3	1.01597	6791.52	6123.8		66.3003	0.689579	26.6501	0	0	93.64	70.8034	0.736415	28.4602	0	0	100	#DIV/0!	#DIV/0!				4.33586
14	08:12:00	1010.5	23.4	23314.5	0.932639	6626.36	5886.06	7.53	67.5978	0.607193	26.6166	0	0	94.8216	71.2895	0.640353	28.0702	0	0	100	#DIV/0!	#DIV/0!				4.19614
15	09:01:00	1008.2	24.3	23321.3	1.03403	6576.23	5810.59	7.44	62.9749	0.620725	28.8017	1.75355	0	92.3975	68.1565	0.671798	31.1715	1.89783	0	100	#DIV/0!	#DIV/0!				3.9603
16	08:17:00	1001.2	23.8	23326.9	0.969444	5776.5	5077.08	7.56	67.3619	0.65955	26.6703	0	0	94.6917	71.1381	0.696523	28.1654	0	0	100	3.46	#DIV/0!				3.61173
17	08:51:00	1002.2	24.5	23333.3	1.02361	6252.37	5487.88	7.45	67.2451	0.652698	26.3317	0	0	94.2295	71.3631	0.692668	27.9442	0	0	100	#DIV/0!	#DIV/0!				3.91632
18	08:30:00	1009.3	22	23339.9	0.985417	6697.67	5970.53	7.47	68.2635	0.67224	26.1566	0	0	95.0923	71.7865	0.706934	27.5065	0	0	100	#DIV/0!	#DIV/0!				4.28603
19	09:51:00		24.6	23346.4	1.05625	6144.38			69.1918	0.577774	26.0962	0	0	95.8658	72.1757	0.602691	27.2216	0	0	100	#DIV/0!	#DIV/0!
20	09:52:00		21.1	23352.7	1.00069	6335.6			70.6771	0.592041	25.4603	0	0	96.7294	73.0668	0.612059	26.3211	0	0	100	#DIV/0!	#DIV/0!
21	08:22:00	997.4	23.9	23358	0.9375	5621.33	4920.28	7.57	71.3916	0.572288	24.2193	0	0	96.1832	74.2246	0.594998	25.1804	0	0	100	#DIV/0!	#DIV/0!				3.65206
22	08:07:00	997.9	23.8	23366.7	0.989583	8791.58	7701.61	7.55	70.6149	0.450583	26.1949	0	64.2426	97.2604	72.5992	0.463244	26.931	0	66.0478	100	#DIV/0!	#DIV/0!				5.59131
23	08:07:00	998.1	23.3	23373.6	1	6900	6055.96	7.71	70.0116	0.564724	26.3385	33.9608	88.9313	96.9182	72.2312	0.582627	27.1735	35.0375	91.7507	100	0.28	#DIV/0!				4.37429					0.495333	0.0358345	0.325	0.005	0.656124	0.429	0.505	0.552	0.315	0.33	0.33	41.9474	52.1693	36.3963	41.9903	52.2198	36.4515	41.9588	52.1868
24	08:07:00	1004.8	23.4	23380	1	6400	5652.92	7.56	69.9753	0.664262	26.4463	0	107.34	97.0859	72.0677	0.684125	27.2371	0	110.55	100	#DIV/0!	#DIV/0!				4.07393
25	08:27:00	1010.3	23.4	23386	1.01389	5917.81	5255.63	7.48	68.8056	0.688148	26.7006	0	26.5473	96.1943	71.5257	0.715353	27.7562	0	27.5968	100	#DIV/0!	#DIV/0!				3.75912
26	09:51:00	1001.6	19.1	23392.3	1.05833	5981.1	5343.58		69.0986	0.698152	26.8439	0	0	96.6407	71.5006	0.722421	27.777	0	0	100	#DIV/0!	#DIV/0!				3.82069
27	09:47:00	989.4	18.5	23398.5	0.997222	6227.3	5507.07		69.8738	0.593232	26.5327	0	13.3006	96.9997	72.0341	0.611573	27.353	0	13.7118	100	#DIV/0!	#DIV/0!				3.96697
28	08:15:00	985.8	20.1	23404.6	0.936111	6473.59	5672.93	7.5	70.2131	0.539758	26.4226	0	61.6016	97.1755	72.2494	0.555412	27.1889	0	63.3881	100	#DIV/0!	#DIV/0!				4.09865
29	09:17:00	982.3	24.3	23411.5	1.04306	6615.18	5694.86	7.53	68.9697	0.535377	26.9908	0	108.976	96.4959	71.4662	0.554756	27.9678	0	112.921	100	#DIV/0!	#DIV/0!				4.0699
30	07:40:00	977.6	23.8	23417.9	0.932639	6862.25	5889.19	7.67	68.7346	0.646053	26.6769	0	53.3207	96.0576	71.5517	0.672531	27.7702	0	55.506	100	0.54	#DIV/0!				4.21381					0.520667	0.0294524	0.286	0.0135277	0.549296	0.567	0.529	0.466	0.274	0.271	0.313	62.6292	54.0192	51.2125	62.6859	54.0721	51.2591	62.6585	54.045
31	08:19:00	985.9	23.8	23424.5	1.02708	6425.96	5561.59	7.56	69.0044	0.542941	26.6871	0	17.7452	96.2344	71.7032	0.564175	27.7308	0	18.4392	100	#DIV/0!	#DIV/0!				3.98783
32	08:17:00	989.4	23	23430.8	0.998611	6308.76	5494.34	7.48	69.2296	0.571302	26.4065	0	0	96.2074	71.9587	0.593823	27.4475	0	0	100	#DIV/0!	#DIV/0!				3.95365
33	09:52:00	981.1	22.4	23436.3	1.06597	5197.13	4497.36		70.5253	0.691463	25.5715	0	0	96.7883	72.8655	0.714408	26.42	0	0	100	#DIV/0!	#DIV/0!				3.27702
34	09:42:00	971	21.7	23441.9	0.993056	5629.09	4832.45		70.3895	0.65727	25.5874	0	0	96.6342	72.8412	0.680163	26.4786	0	0	100	#DIV/0!	#DIV/0!				3.52002
35	08:22:00	990.4	23.1	23447	0.944444	5368.24	4678.37	7.52						0							#DIV/0!	#DIV/0!
36	09:44:00	1019.9	22.9	23452.8	1.05694	5487.52	4928.1	7.46	70.5557	0.617708	25.0622	93.3204	9.27813	96.2449	73.3078	0.641802	26.0398	96.9604	9.64003	100	#DIV/0!	#DIV/0!				3.61268
37	08:14:00	1013.3	23.2	23458.6	0.9375	6186.67	5514.43	7.57	68.4857	0.692264	26.4205	0	3.31917	95.5985	71.6387	0.724135	27.6369	0	3.47198	100	0.645	#DIV/0!				3.95047					0.360667	0.00924362	0.324	0.0011547	0.898336	0.345	0.377	0.36	0.326	0.322	0.324	53.1066	50.4765	55.8434	53.1411	50.5142	55.8794	53.1085	50.482
38	08:20:00	1001.6	24	23465.3	1.00417	6672.2	5862.71	7.48	67.682	0.666581	26.5658	8.19127	0	94.9152	71.3079	0.702291	27.989	8.63009	0	100	#DIV/0!	#DIV/0!				4.18058
39	09:44:00	1003.2	23.1	23470.7	1.05833	5102.36	4504.14	7.43	67.9587	0.699227	25.4159	3.5079	0	94.0742	72.2395	0.743272	27.0169	3.72887	0	100	#DIV/0!	#DIV/0!				3.25376
40	10:08:00	999	23	23477.6	1.01667	6786.89	5968.09		68.0052	0.593454	27.0212	0	0	95.6199	71.1204	0.620639	28.259	0	0	100	#DIV/0!	#DIV/0!				4.24453
41	09:46:00	994.4	22.7	23484	0.984722	6458.67	5659.06		68.708	0.595544	26.37	0	0	95.6735	71.815	0.622475	27.5625	0	0	100	#DIV/0!	#DIV/0!				4.06405
42	08:12:00	987.9	24.6	23489.3	0.934722	5712.93	4941.18	7.52	69.1935	0.622127	25.6938	0	0	95.5094	72.4468	0.651378	26.9018	0	0	100	#DIV/0!	#DIV/0!				3.57973
43	08:24:00	993.9	21.8	23495.5	1.00833	6148.76	5401.23	7.49	69.2313	0.662761	25.2535	0	0	95.1476	72.762	0.696561	26.5414	0	0	100	#DIV/0!	#DIV/0!				3.93005
44	08:11:00	1001.2	21.5	23501.5	0.990972	6054.66	5363.09	7.5	69.8746	0.685544	24.9866	0	1.10555	95.5467	73.1312	0.717495	26.1511	0	1.15708	100	0.591667	0.00333333	0.585	0.595	0.595	3.9221					0.641	0.083863	0.314	0.0034641	0.48986	0.619	0.796	0.508	0.308	0.32	0.314	54.824	50.962	51.9046	54.8859	51.0416	51.9554	54.8551	51.0096
45	10:14:00	995.9	22.6	23507.4	1.08542	5435.7	4771.53	7.49	69.7995	0.704126	24.7505	0	0	95.2541	73.2771	0.739208	25.9837	0	0	100	#DIV/0!	#DIV/0!				3.49644
46	08:23:00	998.9	22.4	23513	0.922917	6067.72	5345.98	7.55	69.3928	0.68623	24.3507	0	0	94.4297	73.4862	0.72671	25.7871	0	0	100	#DIV/0!	#DIV/0!				3.92856
47	09:40:00	996.9	21.7	23520	1.05347	6625.71	5839.74		69.7075	0.550345	25.14	0	0	95.3978	73.0703	0.576895	26.3528	0	0	100	#DIV/0!	#DIV/0!				4.26712
48	09:45:00	1001.1	21.8	23526.2	1.00347	6198.48	5484.35		69.9738	0.580178	24.773	0	0	95.327	73.404	0.608619	25.9874	0	0	100	#DIV/0!	#DIV/0!				4.02573
49	08:04:00	1005.1	22	23531.6	0.929861	5807.32	5155.29	7.46	70.5828	0.59669	24.3953	0	18.8106	95.5748	73.8494	0.624305	25.5243	0	19.6812	100	#DIV/0!	#DIV/0!				3.80715
50	09:04:00	1004.1	22.4	23538.4	1.04167	6528	5781.46	7.53	70.805	0.547326	24.4487	0	85.2573	95.801	73.9018	0.571265	25.518	0	88.9862	100	#DIV/0!	#DIV/0!				4.2726
51	07:54:00	988	23.2	23544	0.951389	5886.13	5115.56	7.6	70.689	0.566063	24.8314	0	125.437	96.0865	73.5585	0.589041	25.8394	0	130.529	100	#DIV/0!	#DIV/0!				3.76293					0.487667	0.0332181	0.368	0.0214554	0.754614	0.49	0.544	0.429	0.407	0.364	0.333	39.7347	44.99	39.8904	39.7837	45.0444	39.9333	39.743	45.008
52	09:24:00	986.7	23	23550.1	1.0625	5741.18	4986.38	7.55	69.7013	0.693861	24.4871	0	46.5943	94.8823	73.4572	0.73125	25.8066	0	49.1051	100	#DIV/0!	#DIV/0!				3.66286
53	08:27:00	991.3	22.5	23556.2	0.960417	6403.47	5596.98	7.62	69.7746	0.739937	24.0483	0	0	94.5628	73.7865	0.782482	25.431	0	0	100	#DIV/0!	#DIV/0!				4.12981
54	10:10:00	980.3	21.9	23562.6	1.07153	5888.79	5100.35		70.0117	0.567793	24.904	0	61.0835	95.4835	73.3187	0.594612	26.0803	0	63.9687	100	#DIV/0!	#DIV/0!				3.73951
55	09:44:00	982.2	21.5	23568	0.981944	5509.48	4787.57		69.1784	0.62591	25.1545	0	83.2359	94.9588	72.8446	0.659081	26.4876	0	87.6471	100	#DIV/0!	#DIV/0!				3.48748
56	08:09:00	988.4	22.8	23574	0.934028	6455.91	5620.6	7.36	69.9957	0.6327	25.3508	0	129.774	95.9792	72.9181	0.659116	26.4092	0	135.192	100	#DIV/0!	#DIV/0!				4.09844	282500000000	78800000000
57	08:04:00	997.6	22.6	23580.2	0.996528	6221.6	5470.73	7.5	68.0184	0.66837	26.7319	0	102.996	95.4187	71.2765	0.700385	28.0124	0	107.929	100	#DIV/0!	#DIV/0!				3.89934
58	08:09:00	1000	22.9	23587.2	1.00347	6975.78	6142.41	7.64	67.3092	0.697266	27.2451	0	164.004	95.2516	70.6525	0.7319	28.5984	0	172.15	100	0.655	0.005	0.66	0.645	0.66	4.33977					1.21033	0.0913352	0.404667	0.00633333	0.334343	1.12	1.118	1.393	0.401	0.417	0.396	53.294	40.4652	51.8929	53.406	40.577	52.0322	53.3659	40.5353
59	08:04:00	1001.6	22.8	23593	0.996528	5820.21	5134.82	7.66	65.7166	0.699227	28.7947	0	135.006	95.2105	69.0126	0.734297	30.2389	0	141.777	100	#DIV/0!	#DIV/0!				3.54368
60	09:14:00	1011.5	21.9	23596	1.04861	2860.93	2556.75							0							#DIV/0!	#DIV/0!
61	09:43:00	1015.7	21.3	23601.9	1.02014	5744.32	5165.39		68.1712	1.01434	25.3238	0	39.7817	94.5093	72.1287	1.07322	26.7939	0	42.0911	100	#DIV/0!	#DIV/0!				3.72573
62	09:14:00	1020	21.5	23607.5	0.979861	5806.95	5240.26	7.64	69.8838	0.682207	25.4272	0	124.802	95.9932	72.7913	0.71059	26.4851	0	129.994	100	#DIV/0!	#DIV/0!				3.81445
63	08:20:00	1020	23.5	23613.2	0.9625	5818.18	5215		70.624	0.671132	25.1566	0	193.181	96.4517	73.2075	0.695682	26.0768	0	200.248	100	#DIV/0!	#DIV/0!				3.81777
64	08:29:00	1009.5	22.5	23615.8	1.00625	2633.54	2344.12	7.84	70.9972	1.11803	22.1359	0	112.767	94.2511	75.3187	1.18608	23.4833	0	119.631	100	#DIV/0!	#DIV/0!				1.76556
65	08:29:00	1015.1	22.6	23620	1	4200	3757.89	7.89	73.34	0.749726	20.9551	0	129.248	95.0448	77.1531	0.788706	22.0446	0	135.968	100	#DIV/0!	#DIV/0!				2.89933
66	08:31:00	1014.5	22.7	23626.2	1.00139	6241.33	5579.16	7.68	71.3367	0.610141	23.0837	0	381.478	95.0305	75.037	0.64179	24.2811	0	401.266	100	#DIV/0!	#DIV/0!				4.18643
67	08:15:00	1003.4	23.3	23628.3	0.988889	2073.03	1829.11							0							#DIV/0!	#DIV/0!
68	08:02:00	1004.2	21.7	23630.7	0.990972	2452.14	2177.08		72.9251	1.78197	16.8605	1223.75	0	91.6899	79.5345	1.94347	18.3886	1334.66	0	100	#DIV/0!	#DIV/0!				1.73153
69	07:53:00	1004.2	21.7	23636.8	0.99375	6067.92	5387.29	7.46						0							#DIV/0!	#DIV/0!
70	08:24:00	1004.2	21.7	23643.3	1.02153	6402.18	5684.05	7.4						0							#DIV/0!	#DIV/0!
71	08:44:00	995.6	22.8	23650.2	1.01389	6805.48	5968.1	7.5						0							#DIV/0!	#DIV/0!
72	08:14:00	993.3	23	23654.2	0.979167	4085.11	3571.77	7.7	64.3954	1.87533	25.0156	0	315.98	91.2863	70.5178	2.05363	27.394	0	346.022	100	1.08333	0.0166667	1.05	1.1	1.1	2.51873
73	10:54:00	996.7	22.9	23659.6	1.11111	4860	4265.27		69.5501	0.789382	25.3359	0	215.993	95.6754	72.6774	0.824877	26.4751	0	225.705	100	#DIV/0!	#DIV/0!				3.09989
74	10:18:00	995.9	22.3	23665.3	0.975	5825.64	5119.02		69.4436	0.765891	25.4463	0	196.112	95.6558	72.5825	0.80051	26.5965	0	204.976	100	#DIV/0!	#DIV/0!				3.71551
75	10:54:00	1004.5	22.6	23669.8	1.025	4429.27	3921.64							0							#DIV/0!	#DIV/0!
76	09:20:00	994.8	23	23673.3	0.934722	3701.63	3241.37		68.6384	0.970868	25.5971	0	165.04	95.2064	72.0818	1.01957	26.8813	0	173.32	100	#DIV/0!	#DIV/0!				2.33644
77	10:00:00	992.8	23.6	23676.7	1.02778	3298.38	2876.62		66.9625	1.20893	26.0493	0	153.133	94.2207	71.0583	1.28287	27.6426	0	162.499	100	#DIV/0!	#DIV/0!				2.04408
78	08:22:00	989.3	22.9	23679.2	0.931944	2746.94	2392.9	7.62						0							#DIV/0!	#DIV/0!
79	08:18:00	993.2	22.7	23682.3	0.997222	3128.69	2738.03	7.64	63.235	1.528	27.604	0	177.639	92.367	68.4474	1.65395	29.8794	0	192.282	100	2.64	0.023094	2.6	2.68	2.64	1.87411
80	08:17:00	997.2	22.9	23685.4	0.999306	3052.12	2679.97	7.54						0							#DIV/0!	#DIV/0!
81	08:18:00	1002.2	22.4	23687.5	1.00069	2098.54	1855.04	7.52	61.1742	1.81699	28.8569	0	143.332	91.8481	66.5933	1.97795	31.4132	0	156.029	100	#DIV/0!	#DIV/0!				1.23533
82	08:40:00	1006.1	23.4	23688.6	1.01528	1093.3	966.924							0							#DIV/0!	#DIV/0!
83	09:10:00	998	23.4	23691.4	1.02083	2693.88	2363.31							0							#DIV/0!	#DIV/0!
84	08:23:00	991.8	23.8	23693.3	0.967361	2005.46	1746.08	7.47	57.333	2.35554	30.2927	184.048	143.716	89.9996	63.6934	2.61686	33.6533	204.466	159.66	100	#DIV/0!	#DIV/0!				1.11214
85	08:36:00	990	25.3	23695.3	1.00903	1982.11	1713.96							0							#DIV/0!	#DIV/0!
86	07:39:00	995	24.8	23697	0.960417	1770.07	1540.92	7.51	55.2684	1.93779	33.8578	0	208.118	91.064	60.678	2.12746	37.1717	0	228.488	100	2.76667	0.0592546	2.68	2.74	2.88	0.934999					3.85333	0.470955	1.734	0.271544	0.45	4.191	4.446	2.923	2.014	1.997	1.191	40.4551	43.2577	55.835	40.8742	43.7023	56.1273	40.6728	43.5026
87	08:18:00	993.6	24.2	23699.1	1.02708	2044.62	1781.02	7.49						0							#DIV/0!	#DIV/0!
88	07:41:00	997.1	23.2	23700.4	0.974306	1334.28	1170.29	7.4						0							#DIV/0!	#DIV/0!
89	08:38:00	994.8	23.8	23702.1	1.03958	1644.89	1436.48		54.127	3.19961	30.7137	0	118.037	88.0403	61.4716	3.63377	34.8813	0	134.054	100	#DIV/0!	#DIV/0!				0.883028
90	08:53:00	998.2	22.7	23703.7	1.01042	1543.92	1357.94							0							#DIV/0!	#DIV/0!
91	10:19:00	1000.6	24.3	23705.1	1.05972	1349.41	1183.32	7.32						0							#DIV/0!	#DIV/0!
92	08:19:00	996.1	23	23706.1	0.916667	1090.91	956.513	7.3	50.894	3.31569	33.6229	0	132.601	87.8326	57.9356	3.77444	38.2749	0	150.947	100	#DIV/0!	#DIV/0!				0.554161
93	08:11:00	991.3	25.4	23707.8	0.994444	1709.5	1479.68	7.44						0							2.46	0.02	2.42	2.48	2.48						0.166	0.00493288	0.153667	0.00392994	0.925703	0.157	0.167	0.174	0.146	0.156	0.159	51.6009	48.9859	52.1832	51.6166	49.0026	52.2006	51.602	48.987
94	08:19:00	993.7	23.6	23709	1.00556	1193.37	1041.72	7.34						0							#DIV/0!	#DIV/0!
95	07:48:00	992.5	22.5	23710	0.978472	1022	894.366	7.35	45.4028	3.97546	35.5747	0	147.449	84.953	53.4354	4.67879	41.8685	0	173.535	100	#DIV/0!	#DIV/0!				0.477908
96	08:36:00	986.7	22.8	23712	1.03333	1906.45	1656.93							0							#DIV/0!	#DIV/0!
97	10:06:00	992	22.7	23713.3	1.0625	1270.59	1110.6							0							#DIV/0!	#DIV/0!
98	08:15:00	1004	23.9	23714.3	0.922917	1116.03	983.309	7.37	40.1995	3.30407	43.337	0	206.711	86.8406	46.2801	3.80385	49.8922	0	237.978	100	#DIV/0!	#DIV/0!				0.455077
99	08:33:00	1006	23.8	23716.1	1.0125	1728.4	1526.4	7.36						0							#DIV/0!	#DIV/0!									0.108333	0.00233333	0.0883333	0.0031798	0.815385	0.109	0.104	0.112	0.088	0.094	0.083	48.6602	39.8686	51.7472	48.6711	39.879	51.7584	48.6623	39.8696
100	08:16:00	1013	23.8	23717.4	0.988194	1315.53	1169.87	7.34						0							3.69333	0.0133333	3.68	3.68	3.72		98500000000	6.17636e+09	138.2	15.0692	0.136667	0.00338296	0.469	0.326501	3.43171	0.139	0.13	0.141	1.122	0.141	0.144	40.8126	41.9484	50.9149	40.8265	41.9614	50.929	40.7143	41.9473
101	08:23:00	1011.1	23.9	23718.2	1.00486	796.13	706.414	7.39	38.1399	3.30241	46.3229	0	259.246	87.7652	43.4439	3.76167	52.7649	0	295.299	100	#DIV/0!	#DIV/0!				0.306894
102	08:00:00	1004.1	23.3	23720.4	0.984028	2235.71	1974.02	7.45						0							#DIV/0!	#DIV/0!
103	09:04:00	996.2	22.2	23722.7	1.04444	2202.13	1936.26							0							#DIV/0!	#DIV/0!
104	10:07:00	995.2	22.5	23724.1	1.04375	1302.99	1143.37		33.3978	3.21905	51.5481	0	375.429	88.165	37.8649	3.64961	58.4429	0	425.644	100	#DIV/0!	#DIV/0!				0.432935
105	08:05:00	994.8	21.6	23725.1	0.915278	1136.27	999.709	7.26						0							#DIV/0!	#DIV/0!
106	08:10:00	983.5	22.8	23726.1	1.00347	996.54	863.3	7.34						0							#DIV/0!	#DIV/0!
107	08:34:00	987.2	22.8	23727.7	1.01667	1573.77	1368.48	7.4						0							#DIV/0!	#DIV/0!
108	10:19:00	997.1	23.4	23728.7	1.07292	932.039	816.932	7.4	34.7778	4.26996	44.6536	0	257.079	83.7014	41.5371	5.09986	53.3323	0	307.044	100	3.72	0.110151	3.92	3.54	3.7	0.33933
[truncated: 84 more columns]

## Sheet: Exp4
Experiment 4
																													gTS/cell		gCOD/gVS
									gas composition						normalized gas composition						NH4-N	NH4-N		NH4-N
duration of experiment	time	pressure atmosphere	temperature atmosphere	cumulative total gas volume	time between gas volume measurements	gas production	normalized gas production	pH	CH4	O2	CO2	H2	H2S	sum	CH4	O2	CO2	H2	H2S	sum	average	SEM		g/L		CH4	cell counting		particulate CSB (biomass)		TS		VS				TS (g/L)			VS (g/L)			crucible empty (g)			crucible after drying (g)			crucible after oven (g)
d		mbar	°C		d	ml/d	ml/d		%	%	%	ppm	ppm	%	%	%	%	ppm	ppm	%	g/l			replicates		L/d	average (cells/L)	SEM	mgCOD/L	SD	average g/L	SEM	average g/L	SEM	%TS	1	2	3	1	2	3	1	2	3	1	2	3	1	2
0	10:19:00	997.1	23.4	23728.7	1.07292			7.4	34.7778	4.26996	44.6536	0	257.079	83.7014	41.5371	5.09986	53.3323	0	307.044	100	3.72	0.110151	3.92	3.54	3.7
1	15:19:00	1002.1	24.1	23736.8	1.20833	6703.45	5891.13	7.26	31.9302	0.801987	62.6652	0	698.638	95.3974	33.4462	0.840065	65.6405	0	731.809	100	#DIV/0!	#DIV/0!				1.97036
2	09:12:00	1001.9	23.3	23742.8	0.745139	8025.35	7070.46		16.5384	0.624328	82.3283	0	1067.43	99.491	16.6052	0.626849	82.6608	0	1071.74	100	#DIV/0!	#DIV/0!				1.17406
3	10:04:00	1005.2	23	23748.5	1.03611	5530.29	4893.28							0							#DIV/0!	#DIV/0!
4	08:17:00	1008.7	24	23750.2	0.925694	1825.66	1615.54	7.11	12.9934	1.13651	86.0135	0	1001.81	100.143	12.9618	1.13375	85.8045	0	999.376	100	#DIV/0!	#DIV/0!				0.209403
5	08:09:00	1001.1	24.8	23754	0.994444	3821.23	3346.94	7.2	17.5368	1.6765	76.3136	0	802.732	95.5269	18.3426	1.75353	79.82	0	839.615	100	#DIV/0!	#DIV/0!				0.613915
6	08:16:00	1011.4	23.7	23757.3	1.00486	3284.04	2916.79	7.24						0							4.44	0.011547	4.46	4.42	4.44						0.182333	0.0168358	0.127333	0.00581187	0.698355	0.165	0.216	0.166	0.138	0.118	0.126	51.6099	54.1159	50.4655	51.6264	54.1375	50.4821	51.6126	54.1257
7	08:44:00	1012.3	23.7	23762.2	1.01944	4806.54	4272.83		20.0564	1.26736	72.0814	0	747.952	93.4052	21.4553	1.35576	77.1089	0	800.12	100	#DIV/0!	#DIV/0!				0.916749
8	08:16:00	1004.9	24.8	23766.7	0.980556	4589.24	4034.88	7.27	20.7365	0.938799	72.8028	0	726.466	94.4781	21.9316	0.992905	76.9987	0	768.335	100	#DIV/0!	#DIV/0!				0.884915
9	09:16:00	1000.6	24.6	23771.7	1.04167	4790.4	4196.54		20.8367	0.935806	71.0616	0	707.175	92.8341	22.428	1.00727	76.4886	0	761.182	100	#DIV/0!	#DIV/0!				0.941201
10	09:15:00	998.1	25.7	23775.3	0.999306	3612.51	3145.15		19.7191	1.31672	68.9816	0	587.906	90.0174	21.8916	1.46178	76.5814	0	652.676	100	#DIV/0!	#DIV/0!				0.688522
11	08:22:00	998.1	25.7	23778.1	0.963194	2906.99	2530.91	7.3	22.8126	1.42072	67.5701	0	524.829	91.8034	24.8352	1.54668	73.561	0	571.361	100	#DIV/0!	#DIV/0!				0.628556
12	08:32:00	998.2	25.7	23784.6	1.00694	6455.17	5620.61	7.3	21.4591	0.679225	73.5861	0	611.815	95.7244	22.4033	0.70911	76.8238	0	638.734	100	#DIV/0!	#DIV/0!				1.2592
13	08:14:00	993.8	25.8	23790.4	0.9875	5873.42	5089.82	7.29	20.4445	0.901514	75.2086	0	580.694	96.5546	21.1613	0.933122	77.8455	0	601.054	100	6.02	0.0305505	6.06	5.96	6.04	1.07707					0.190667	0.00648931	0.168	0.013	0.881119	0.181	0.203	0.188	0.155	0.194	0.155	54.1137	50.9504	48.6483	54.1318	50.9707	48.6671	54.1163	50.9513
14	08:17:00	987.2	25.8	23794.7	1.00208	4291.06	3693.88	7.27						0							#DIV/0!	#DIV/0!
15	07:53:00	983.2	25	23798.3	0.983333	3661.02	3147.17	7.3	23.4107	1.28678	67.3908	0	494.489	92.0883	25.4084	1.39658	73.1414	0	536.685	100	#DIV/0!	#DIV/0!				0.799644
16	09:49:00	990.4	24.3	23802.8	1.08056	4192.29	3638.81		26.2383	1.1141	65.9774	0	435.583	93.3298	28.1004	1.19317	70.6598	0	466.496	100	#DIV/0!	#DIV/0!				1.02252
17	09:16:00	998.5	22.8	23806.2	0.977083	3428.57	3015.46		26.6266	1.35207	66.1032	0	410.337	94.0819	28.2892	1.43649	70.2307	0	435.959	100	#DIV/0!	#DIV/0!				0.85305
18	09:14:00	1002	22.4	23810.5	0.998611	4376.08	3867.52							0							#DIV/0!	#DIV/0!
19	08:26:00	1000.4	23.1	23814.2	0.966667	3775.86	3323.86	7.3	28.18	1.16762	67.1767	0	427.687	96.5243	29.1818	1.20913	69.5648	0	442.891	100	#DIV/0!	#DIV/0!				0.969961
20	08:10:00	997.5	23.6	23820	0.988889	5865.17	5139.42	7.31	27.2218	0.747059	69.3473	0	520.992	97.3162	27.9576	0.767251	71.2217	0	535.074	100	6.29333	0.0940449	6.48	6.18	6.22	1.43686					0.213333	0.00384419	0.162667	0.0054569	0.7625	0.206	0.219	0.215	0.152	0.166	0.17	44.9811	52.3297	42.9589	45.0017	52.3516	42.9804	44.9865	52.335
21	08:19:00	992.6	24.4	23826	1.00625	5962.73	5185.26	7.36	25.1915	0.860741	68.1048	0	480.655	94.157	26.7411	0.913688	72.2942	0	510.222	100	#DIV/0!	#DIV/0!				1.3866
22	10:40:00	1001	26.2	23830	1.09792	3643.26	3175.82	7.29	26.7854	0.942581	66.1762	0	405.484	93.9042	28.5119	1.00334	70.4416	0	431.62	100	#DIV/0!	#DIV/0!				0.905487
23	11:35:00	1001.4	25.6	23835.6	1.03819	5413.24	4730.08		27.6028	0.934862	65.23	0	397.391	93.7677	29.425	0.996576	69.5361	0	423.624	100	#DIV/0!	#DIV/0!				1.39182
24	10:18:00	995.2	25.9	23839.9	0.946528	4532.36	3931.89		29.318	1.01341	63.1927	0	393.258	93.5241	31.3349	1.08313	67.54	0	420.312	100	#DIV/0!	#DIV/0!				1.23205
25	08:22:00	991.9	26.6	23843.1	0.919444	3469.49	2992.85	7.38						0							#DIV/0!	#DIV/0!
26	07:22:00	992.1		23847.8	0.958333	4904.35		7.38	33.1669	1.34218	58.8303	0	361.552	93.3394	35.5199	1.4374	63.004	0	387.202	100	#DIV/0!	#DIV/0!				0
27	08:28:00	998.6	24.7	23851.8	1.04583	3824.7	3342.74	7.38	37.0571	1.04806	57.7897	0	388.069	95.8949	38.6278	1.09248	60.2392	0	404.518	100	6.37333	0.024037	6.42	6.36	6.34	1.29123					0.223	0.00680686	0.2	0.0052915	0.896861	0.233	0.21	0.226	0.208	0.19	0.202	54.1346	50.928	50.4629	54.1579	50.949	50.4855	54.1371	50.93
28	08:10:00	1000.2	24.9	23856.7	0.9875	4962.03	4340.78	7.4	35.9487	0.958937	57.1994	0	417.23	94.107	38.1829	1.01853	60.7543	0	443.16	100	#DIV/0!	#DIV/0!				1.65743
29	07:39:00	1000.4	24.5	23860.6	0.978472	3985.81	3492.17	7.36	35.3869	1.0022	56.7741	0	420.645	93.1632	37.9666	1.07526	60.913	0	451.31	100	#DIV/0!	#DIV/0!				1.32586
30	09:50:00	998.7	24.9	23869.6	1.09097	8240.36	7197.85		34.5561	0.994047	57.7427	0	437.035	93.2928	37.0231	1.06501	61.865	0	468.236	100	#DIV/0!	#DIV/0!				2.66487
31	11:03:00	990.5	26.1	23870.3	1.05069	656.709	566.636		34.093	0.984165	58.6381	0	457.432	93.7153	36.3616	1.04965	62.54	0	487.87	100	#DIV/0!	#DIV/0!				0.206038
32	08:18:00	986	26.4	23873	0.885417	3072	2635.97	7.46	33.9426	1.31196	56.8728	0	437.766	92.1274	36.8256	1.4234	61.7035	0	474.949	100	#DIV/0!	#DIV/0!				0.970711
33	09:02:00	993.4	26.9	23877.7	1.03056	4560.65	3936.12	7.43	37.0448	1.0523	55.1638	0	432.801	93.2609	39.7033	1.12782	59.1225	0	463.86	100	#DIV/0!	#DIV/0!				1.56277
34	08:15:00	993.9	26.3	23883	0.967361	5427.14	4695.7	7.47	36.5519	0.912997	56.3452	0	474.911	93.8101	38.944	0.972747	60.0327	0	505.991	100	6.38667	0.0266667	6.36	6.44	6.36	1.82869					0.267	0.0187172	0.219333	0.0141461	0.821473	0.302	0.261	0.238	0.244	0.219	0.195	53.2821	55.8341	52.1767	53.3123	55.8602	52.2005	53.2879	55.8383
35	08:26:00	994.5	26.2	23888.4	1.00764	5408.68	4684.12	7.45	34.5509	0.939124	54.77	0	470.232	90.26	38.2594	1.03992	60.6486	0	520.704	100	#DIV/0!	#DIV/0!				1.79212
36	07:44:00	994.3	26.2	23892.1	0.970833	3811.16	3299.94	7.46	34.2852	1.08656	52.65	0	447.942	88.0218	38.931	1.23379	59.7843	0	508.64	100	#DIV/0!	#DIV/0!				1.2847
37	09:33:00	995.6	26.3	23896.8	1.07569	4369.27	3786.87		36.3146	1.06916	54.7248	0	466.621	92.1086	39.4059	1.16017	59.3833	0	506.342	100	#DIV/0!	#DIV/0!				1.49225
38	10:00:00	998.9	27	23901.2	1.01875	4338.65	3764		36.7001	1.04647	55.4827	0	496.739	93.2293	39.3445	1.12187	59.4804	0	532.531	100	#DIV/0!	#DIV/0!				1.48092
39	08:25:00	1002.4	27.1	23905	0.934028	4100.52	3568.68	7.63						0							#DIV/0!	#DIV/0!
40	08:12:00	1006	27	23909.4	0.990972	4389.63	3835.29	7.48	37.0093	1.2632	54.8435	0	486.859	93.116	39.7246	1.35588	58.8673	0	522.579	100	#DIV/0!	#DIV/0!				1.52355
41	11:02:00	1008.6	28.2	23916.4	1.11806	6260.87	5462.53	7.55	35.3687	0.887487	58.3313	0	535.038	94.5875	37.3714	0.937741	61.6343	0	565.334	100	#DIV/0!	#DIV/0!				2.04142
42	08:26:00	1000.4	26.7	23919	0.891667	2871.03	2497	7.6	33.3429	0.968077	60.5091	0	523.584	94.8201	35.145	1.0204	63.7794	0	551.882	100	#DIV/0!	#DIV/0!				0.877569
43	08:08:00	996.3	26.3	23922.2	0.9875	3331.65	2889.59	7.82						0							6.42	0.02	6.44	6.44	6.38		1.33e+11	6.70055e+09	304	6.84214	3.05607	2.52589	0.381333	0.071662	0.124779	8.1062	0.419	0.643	0.367	0.265	0.512	50.0848	44.6503	41.9719	50.8954	44.6922	42.0362	50.8587	44.6657
44	08:36:00	995.1	25.7	23924.1	1.01944	1795.1	1558.16		38.0007	2.03457	50.6468	0	339.148	90.6821	41.8898	2.24279	55.8301	0	373.857	100	#DIV/0!	#DIV/0!				0.652709
45	09:37:00	993	25.9	23925.6	1.04236	1477.42	1278.85							0							#DIV/0!	#DIV/0!
46	08:08:00	987.6	26.4	23927.1	0.938194	1577.5	1355.79	7.96	47.9185	2.93679	32.0703	0	73.7825	82.9256	57.7798	3.54116	38.6701	0	88.9664	100	6.46667	0.0133333	6.48	6.44	6.48	0.783371					0.503667	0.0351441	0.365667	0.0506041	0.726009	0.573	0.479	0.459	0.466	0.304	0.327	41.958	56.5888	50.9596	42.0153	56.6367	51.0055	41.9687	56.6063
47	09:12:00	984.2	26.6	23928.6	1.04444	1436.17	1229.25							0							#DIV/0!	#DIV/0!
48	08:17:00	984.1	25.8	23933	0.961806	4574.73	3925.7	7.9	49.9851	1.89046	30.6598	0	1.16875	82.5354	60.562	2.29048	37.1474	0	1.41606	100	#DIV/0!	#DIV/0!				2.37748
49	08:35:00	987.6	26.3	23936.2	1.0125	3160.49	2717.21	7.94						0							#DIV/0!	#DIV/0!
[truncated: 84 more columns]

## Sheet: ADM1 simulation
	ADM1 parameters
	units are all as described in Rosen C, Jeppsson U. Aspects on ADM1 Implementation within the BSM2 Framework. Lund, Sweden; 2006. http://www.iea.lth.se/publications/Reports/LTH-IEA-7224.pdf.
	Reactor working volume (m3)
	0.006
	Input
	time (d)	flow rate (m3/d)	T (°C)	S_su	S_aa	S_fa	S_va	S_bu	S_pro	S_ac	S_h2	S_ch4	S_IC	S_IN	S_I	X_c	X_ch	X_pr	X_li	X_su	X_aa	X_fa	X_c4	X_pro	X_ac_1	X_ac_2	X_pro_2	X_h2	X_I	S_cat	S_an	S_va_i	S_bu_i	S_pro_i	S_ac_i	S_hco3_i	S_nh3	S_gas_h2	S_gas_ch4	S_gas_co2
	0	0.001091	37	0	0	0	0	16.74	3.72	16.74	0	0	0.052	0.052	0	0	0	0	0	0	0	0	0	0	0	0	0	0	0	0.0782816	0.0198	0	0	0	0	0	0	0	0	0
	21	0.001091	37	0	0	0	0	16.74	3.72	16.74	0	0	0.277	0.277	0	0	0	0	0	0	0	0	0	0	0	0	0	0	0	0.0782816	0.0198	0	0	0	0	0	0	0	0	0
	55	0.0785392	37	0	0	0	0	16.74	3.72	16.74	0	0	0.277	0.277	0	0	0	0	0	0	0	0	0	0	0	0	0	0	0	0.0782816	0.0198	0	0	0	0	0	0	0	0	0
	55.0139	0	37	0	0	0	0	16.74	3.72	16.74	0	0	0.277	0.277	0	0	0	0	0	0	0	0	0	0	0	0	0	0	0	0.0782816	0.0198	0	0	0	0	0	0	0	0	0
	56	0.001091	37	0	0	0	0	16.74	3.72	16.74	0	0	0.277	0.277	0	0	0	0	0	0	0	0	0	0	0	0	0	0	0	0.0782816	0.0198	0	0	0	0	0	0	0	0	0
	62	0.0785392	37	0	0	0	0	16.74	3.72	16.74	0	0	0.277	0.277	0	0	0	0	0	0	0	0	0	0	0	0	0	0	0	0.0782816	0.0198	0	0	0	0	0	0	0	0	0
	62.0139	0	37	0	0	0	0	16.74	3.72	16.74	0	0	0.277	0.277	0	0	0	0	0	0	0	0	0	0	0	0	0	0	0	0.0782816	0.0198	0	0	0	0	0	0	0	0	0
	63	0.001091	37	0	0	0	0	16.74	3.72	16.74	0	0	0.277	0.277	0	0	0	0	0	0	0	0	0	0	0	0	0	0	0	0.0782816	0.0198	0	0	0	0	0	0	0	0	0
	69	0.0785392	37	0	0	0	0	16.74	3.72	16.74	0	0	0.277	0.277	0	0	0	0	0	0	0	0	0	0	0	0	0	0	0	0.0782816	0.0198	0	0	0	0	0	0	0	0	0
	69.0139	0	37	0	0	0	0	16.74	3.72	16.74	0	0	0.277	0.277	0	0	0	0	0	0	0	0	0	0	0	0	0	0	0	0.0782816	0.0198	0	0	0	0	0	0	0	0	0
	70	0.001091	37	0	0	0	0	16.74	3.72	16.74	0	0	0.277	0.277	0	0	0	0	0	0	0	0	0	0	0	0	0	0	0	0.0782816	0.0198	0	0	0	0	0	0	0	0	0
	Initial concentrations			S_su	S_aa	S_fa	S_va	S_bu	S_pro	S_ac	S_h2	S_ch4	S_IC	S_IN	S_I	X_c	X_ch	X_pr	X_li	X_su	X_aa	X_fa	X_c4	X_pro_1	X_ac_1	X_ac_2	X_pro_2	X_h2_1	X_I	S_cat	S_an	S_va_i	S_bu_i	S_pro_i	S_ac_i	S_hco3_i	S_nh3	S_gas_h2	S_gas_ch4	S_gas_co2
			Single-taxa (Figure 6a)	0.0455537	0.0159886	0.0603851	0.000698014	0.0451011	0.175732	0.331006	7.46602e-07	0.0724697	0.0979924	0.0361111	0.021573	0.0784539	0.000770528	0.000770528	0.00115579	-5.16285e-17	0.00190177	1.53049e-30	0.90304	N/A	N/A	1.39284	0.127856	0.248982	0.043146	0.0782816	0.0198	0.000694862	0.0449153	0.174901	0.329818	0.086964	0.000629218	1.82487e-05	1.39816	0.0152766
			Multi-taxa (Figure 6b)	0.0455537	0.0159886	0.0603851	0.000698014	0.0451011	0.175732	0.331006	7.46602e-07	0.0724697	0.0979924	0.0361111	0.021573	0.0784539	0.000770528	0.000770528	0.00115579	-5.16285e-17	0.00190177	1.53049e-30	0.90304	0.001	0.0385	1.39284	0.127856	0.248982	0.043146	0.0782816	0.0198	0.000694862	0.0449153	0.174901	0.329818	0.086964	0.000629218	1.82487e-05	1.39816	0.0152766
	Parameter values
		Single-taxa (Figure 6a)	Multi-taxa (Figure 6b)
	C_aa	0.03	0.03
	C_ac	0.0313	0.0313
	C_bac	0.0313	0.0313
	C_bu	0.025	0.025
	C_ch	0.0313	0.0313
	C_ch4	0.0156	0.0156
	C_fa	0.0217	0.0217
	C_li	0.022	0.022
	C_pr	0.03	0.03
	C_pro	0.0268	0.0268
	C_sI	0.03	0.03
	C_su	0.0313	0.0313
	C_va	0.024	0.024
	C_xI	0.03	0.03
	C_xc	0.02786	0.02786
	K_H_ch4	0.0011619	0.0011619
	K_H_co2	0.0271467	0.0271467
	K_H_h2	0.000738465	0.000738465
	K_I_IN	0.0001	0.0001
	K_I_c4	1e-05	1e-05
	K_I_fa	5e-06	5e-06
	K_I_nh3_ac_1	N/A	0.33867
	K_I_nh3_ac_2	0.00517937	0.00517937
	K_I_nh3_pro_1	N/A	0.4887
	K_I_nh3_pro_2	0.0036	0.0036
	K_I_pro	3.5e-06	3.5e-06
	K_a_IN	1.11029e-09	1.11029e-09
	K_a_ac	1.7378e-05	1.7378e-05
	K_a_bu	1.51356e-05	1.51356e-05
	K_a_co2	4.93707e-07	4.93707e-07
	K_a_pro	1.31826e-05	1.31826e-05
	K_a_va	1.38038e-05	1.38038e-05
	K_aa	0.3	0.3
	K_ac_1	N/A	0.335377
	K_ac_2	0.15	0.15
	K_pro_1	N/A	0.3432
	K_pro_2	0.1	0.1
	K_c4	0.2	0.2
	K_fa	0.4	0.4
	K_h2	7e-06	7e-06
	K_su	0.5	0.5
	K_w	2.07877e-14	2.07877e-14
	N_I	0.00428571	0.00428571
	N_aa	0.007	0.007
	N_bac	0.00571429	0.00571429
	N_xc	0.00268571	0.00268571
	R	0.083145	0.083145
	Y_aa	0.08	0.08
	Y_ac_1	N/A	0.05
	Y_ac_2	0.05	0.05
	Y_pro_1	N/A	0.04
	Y_pro_2	0.04	0.04
	Y_c4	0.06	0.06
	Y_fa	0.06	0.06
	Y_h2	0.06	0.06
	Y_su	0.1	0.1
	f_ac_aa	0.4	0.4
	f_ac_su	0.41	0.41
	f_bu_aa	0.26	0.26
	f_bu_su	0.13	0.13
	f_ch_xc	0.2	0.2
	f_fa_li	0.95	0.95
	f_h2_aa	0.06	0.06
	f_h2_su	0.19	0.19
	f_li_xc	0.3	0.3
	f_pr_xc	0.2	0.2
	f_pro_aa	0.05	0.05
	f_pro_su	0.27	0.27
	f_sI_xc	0.1	0.1
	f_va_aa	0.23	0.23
	f_xI_xc	0.2	0.2
	k_AB_IN	10000000000	10000000000
	k_AB_ac	10000000000	10000000000
	k_AB_bu	10000000000	10000000000
	k_AB_co2	10000000000	10000000000
	k_AB_pro	10000000000	10000000000
	k_AB_va	10000000000	10000000000
	k_La	200	200
	k_dec_Xsu	0.02	0.02
	k_dec_Xaa	0.02	0.02
	k_dec_Xfa	0.02	0.02
	k_dec_Xc4	0.02	0.02
	k_dec_Xac_1	N/A	0.02
	k_dec_Xac_2	0.02	0.02
	k_dec_Xpro_1	N/A	0.02
	k_dec_Xpro2	0.02	0.02
	k_dec_Xh2_1	0.02	0.02
	k_dis	0.5	0.5
	k_hyd_ch	10	10
	k_hyd_li	10	10
	k_hyd_pr	10	10
	k_m_aa	50	50
	k_m_ac_1	N/A	8
	k_m_ac_2	8	8
	k_m_pro_1	N/A	13
	k_m_pro_2	13	13
	k_m_c4	20	20
	k_m_fa	6	6
	k_m_h2	35	35
	k_m_su	30	30
	k_p	50000	50000
	pK_l_aa	4	4
	pK_l_ac	6	6
	pK_l_h2	5	5
	pK_u_aa	5.5	5.5
	pK_u_ac	7	7
	pK_u_h2	6	6
	p_h2o	0.0556677	0.0556677

## Sheet: Petersen Matrix
	Petersen Matrix
		biochemical rate coefficients νi,j																																					kinetic rate equations ρj	inhibition
	Component i "	1	2	3	4	5	6	7	8	9	10	11	12	13	14	15	16	17	18	19	20	21	22	23	24	25	26	27	28	29	30	31	32	33	34	35	36	37
		S_su	S_aa	S_fa	S_va	S_bu	S_pro	S_ac	S_h2	S_ch4	S_IC	S_IN	S_I	X_c	X_ch	X_pr	X_li	X_su	X_aa	X_fa	X_c4	X_pro_1	X_pro_2	X_ac_1	X_ac_2	X_h2	X_I	S_cat	S_an	S_va_i	S_bu_i	S_pro_i	S_ac_i	S_hco3_i	S_nh3	S_gas_h2	S_gas_ch4	S_gas_co2	Rate	I_IN	I_fa	I_c4	I_pro	I_pH_aa	I_pH_ac	I_pH_h2	I_nh3_ac_1	I_nh3_ac_2	I_nh3_pro_1
Process j $		[kgCOD/m³]	[kgCOD/m³]	[kgCOD/m³]	[kgCOD/m³]	[kgCOD/m³]	[kgCOD/m³]	[kgCOD/m³]	[kgCOD/m³]	[kgCOD/m³]	[kmol/m³]	[kmol/m³]	[kgCOD/m³]	[kgCOD/m³]	[kgCOD/m³]	[kgCOD/m³]	[kgCOD/m³]	[kgCOD/m³]	[kgCOD/m³]	[kgCOD/m³]	[kgCOD/m³]	[kgCOD/m³]	[kgCOD/m³]	[kgCOD/m³]	[kgCOD/m³]	[kgCOD/m³]	[kgCOD/m³]	[kmol/m³]	[kmol/m³]	[kgCOD/m³]	[kgCOD/m³]	[kgCOD/m³]	[kgCOD/m³]	[kgCOD/m³]	[kgCOD/m³]	[kgCOD/m³]	[kgCOD/m³]	[kgCOD/m³]	[kgCOD/m³d]
1	Disintegration										-(f_sI_xc*C_sI - C_xc + f_ch_xc * C_ch + f_pr_xc * C_pr + f_li_xc*C_li + f_xI_xc*C_xI)	(N_xc - f_xI_xc*N_I - f_sI_xc * N_I - f_pr_xc * N_aa)	f_sI_xc	-1	f_ch_xc	f_pr_xc	f_li_xc										f_xI_xc												k_dis * X_c	-	-	-	-	-	-	-	-	-	-
2	Hydrolysis of Carbohydrates	1									-(C_su - C_ch)				-1																								k_hyd_ch * X_ch	-	-	-	-	-	-	-	-	-	-
3	Hydrolysis of Proteins		1								-(C_aa - C_pr)					-1																							k_hyd_pr * X_pr	-	-	-	-	-	-	-	-	-	-
4	Hydrolysis of Lipids	(1-f_fa_li)		f_fa_li							-((1-f_fa_li)*C_su + f_fa_li*C_fa - C_li)						-1																						k_hyd_li * X_li	-	-	-	-	-	-	-	-	-	-
5	Uptake of Sugars	-1				(1-Y_su)*f_bu_su	(1-Y_su)*f_pro_su	(1-Y_su)*f_ac_su	(1-Y_su)*f_h2_su		-((1-Y_su)*(f_bu_su*C_bu + f_pro_su*C_pro + f_ac_su*C_ac) - C_su + Y_su*C_bac)	-Y_su * N_bac						Y_su																					k_m_su * S_su / (K_su + S_su)*X_su	X	-	-	-	-	-	-	-	-	-
6	Uptake of Amino Acids		-1		(1-Y_aa)*f_va_aa	(1-Y_aa)*f_bu_aa	(1-Y_aa)*f_pro_aa	(1-Y_aa)*f_ac_aa	(1-Y_aa)*f_h2_aa		-((1-Y_aa)*(f_va_aa*C_va + f_bu_aa*C_bu + f_pro_aa*C_pro + f_ac_aa*C_ac) - C_aa + Y_aa*C_bac)	(N_aa - Y_aa*N_bac)							Y_aa																				k_m_aa * S_aa / (K_aa + S_aa)*X_aa	X	-	-	-	-	-	-	-	-	-
7	Uptake of LCFA			-1				(1-Y_fa)*0.7	(1-Y_fa)*0.3		-((1-Y_fa)*0.7*C_ac + Y_fa*C_bac - C_fa)	- Y_fa * N_bac								Y_fa																			k_m_fa * S_fa / (K_fa + S_fa)*X_fa	X	X	-	-	X	-	-	-	-	-
8	Uptake of Valerate				-1		(1-Y_c4)*0.54	(1-Y_c4)*0.31	(1-Y_c4)*0.15		-((1-Y_c4)*0.54*C_pro + (1-Y_c4)*0.31*C_ac + Y_c4*C_bac - C_va)	- Y_c4 * N_bac									Y_c4																		k_m_c4 * S_va / (K_c4 + S_va)*X_c4*S_va/(S_bu + S_va + 1e-6)	X	-	X	-	X	-	-	-	-	-
9	Uptake of Butyrate					-1		(1-Y_c4)*0.8	(1-Y_c4)*0.2		-((1-Y_c4)*0.8*C_ac + Y_c4*C_bac - C_bu)	- Y_c4 * N_bac									Y_c4																		k_m_c4 * S_bu / (K_c4 + S_bu)*X_c4*S_bu/(S_va + S_bu + 1e-6)	X	-	X	-	X	-	-	-	-	-
10	Uptake Propionate 1						-1	(1-Y_pro_1)*0.57	(1-Y_pro_1)*0.43		-((1-Y_pro_1)*0.57*C_ac + Y_pro_1*C_bac - C_pro)	- Y_pro_1 * N_bac										Y_pro_1																	k_m_pro_1 * S_pro / (K_pro_1 + S_pro)*X_pro_1	X	-	-	X	X	-	-	-	-	X
11	Uptake Propionate 2						-1	(1-Y_pro_2)*0.57	(1-Y_pro_2)*0.43		-((1-Y_pro_2)*0.57*C_ac + Y_pro_2*C_bac - C_pro)	- Y_pro_2 * N_bac											Y_pro_2																k_m_pro_2 * S_pro / (K_pro_2 + S_pro)*X_pro_2	X	-	-	X	X	-	-	-	-	-
12	Uptake of Acetate 1							-1		(1-Y_ac_1)	-((1-Y_ac_1)*C_ch4 + Y_ac_1*C_bac - C_ac)	- Y_ac_1 * N_bac												Y_ac_1															k_m_ac_1 * S_ac / (K_ac_1 + S_ac)* X_ac_1	X	-	-	-	-	X	-	X	-	-
13	Uptake of Acetate 2							-1		(1-Y_ac_2)	-((1-Y_ac_2)*C_ch4 + Y_ac_2*C_bac - C_ac)	- Y_ac_2 * N_bac													Y_ac_2														k_m_ac_2 * S_ac / (K_ac_2 + S_ac)*X_ac_2	X	-	-	-	-	X	-	-	X	-
14	Uptake of Hydrogen								-1	(1-Y_h2_1)	-((1-Y_h2_1)*C_ch4 + Y_h2_1*C_bac)	- Y_h2_1 * N_bac														Y_h2													k_m_h2 * S_h2 / (K_h2 + S_h2)*X_h2	X	-	-	-	-	-	X	-	-	-
15	Decay of Xsu										-(C_xc - C_bac)	(N_bac - N_xc)		1				-1																					k_dec_Xsu * X_su	-	-	-	-	-	-	-	-	-	-
16	Decay of Xaa										-(C_xc - C_bac)	(N_bac - N_xc)		1					-1																				k_dec_Xaa * X_aa	-	-	-	-	-	-	-	-	-	-
17	Decay of Xfa										-(C_xc - C_bac)	(N_bac - N_xc)		1						-1																			k_dec_Xfa * X_fa	-	-	-	-	-	-	-	-	-	-
18	Decay of Xc4										-(C_xc - C_bac)	(N_bac - N_xc)		1							-1																		k_dec_Xc4 * X_c4	-	-	-	-	-	-	-	-	-	-
19	Decay of Xpro_1										-(C_xc - C_bac)	(N_bac - N_xc)		1								-1																	k_dec_Xpro_1 * X_pro_1	-	-	-	-	-	-	-	-	-	-
20	Decay of Xpro_2										-(C_xc - C_bac)	(N_bac - N_xc)		1									-1																k_dec_Xpro_2 * X_pro_2	-	-	-	-	-	-	-	-	-	-
21	Decay of Xac_1										-(C_xc - C_bac)	(N_bac - N_xc)		1										-1															k_dec_Xac_1 * X_ac_1	-	-	-	-	-	-	-	-	-	-
22	Decay of Xac_2										-(C_xc - C_bac)	(N_bac - N_xc)		1											-1														k_dec_Xac_2 * X_ac_2	-	-	-	-	-	-	-	-	-	-
23	Decay of Xh2										-(C_xc - C_bac)	(N_bac - N_xc)		1												-1													k_dec_Xh2_1 * X_h2	-	-	-	-	-	-	-	-	-	-
24	Dissociation of Valeric Acid																													-1									k_AB_va*(S_va_i * (K_a_va + S_H) - K_a_va*S_va)	-	-	-	-	-	-	-	-	-	-
25	Dissociation of Butyric Acid																														-1								k_AB_bu*(S_bu_i * (K_a_bu + S_H) - K_a_bu * S_bu)	-	-	-	-	-	-	-	-	-	-
26	Dissociation of Propionic Acid																															-1							k_AB_pro*(S_pro_i * (K_a_pro + S_H) - K_a_pro * S_pro)	-	-	-	-	-	-	-	-	-	-
27	Dissociation of Valeric Acid																																-1						k_AB_ac*(S_ac_i * (K_a_ac + S_H) - K_a_ac * S_ac)	-	-	-	-	-	-	-	-	-	-
28	Dissociation of Inorganic Carbon																																	-1					k_AB_co2*(S_hco3_i * (K_a_co2 + S_H) - K_a_co2 * S_IC)	-	-	-	-	-	-	-	-	-	-
29	Dissociation of Inorganic Nitrogen																																		-1				k_AB_IN*(S_nh3 * (K_a_IN + S_H) - K_a_IN * S_IN)	-	-	-	-	-	-	-	-	-	-
30	Gas transfer of Hydrogen								-1																											(V_liq/V_gas)			k_La*(S_h2 -16*(K_H_h2*p_h2))	-	-	-	-	-	-	-	-	-	-
31	Gas transfer of Methane									-1																											(V_liq/V_gas)		k_La*(S_ch4 -64*(K_H_ch4*p_ch4))	-	-	-	-	-	-	-	-	-	-
32	Gas transfer of Carbon Dioxide										-1																											(V_liq/V_gas)	k_La*(S_co2 - K_H_co2*p_co2)	-	-	-	-	-	-	-	-	-	-
	Algebraic equations
	S_nh4_i = S_IN - S_nh3
	S_co2 = S_IC - S_hco3_i
	phi = S_cat + S_nh4_i - S_hco3_i - S_ac_i/64 - S_pro_i/112 - S_bu_i/160 - S_va_i/208 - S_an
	S_H = -phi*0.5 + 0.5*sqrt(phi*phi+4*K_w)
	pH = -log10(S_H)
	p_h2 = S_gas_h2*R*T_op/16
	p_ch4 = S_gas_ch4*R*T_op/64
	p_co2 = S_gas_co2*R*T_op
	p_gas = p_h2 + p_ch4 + p_co2 + p_h2o
	q_gas = k_p * (p_gas - p_atm)*p_gas/p_atm
	Inhibition functions
	I_IN = S_IN / (S_IN + K_I_IN)
	I_fa = K_I_fa / (K_I_fa + S_h2)
	I_c4 = K_I_c4 / (K_I_c4 + S_h2)
	I_pro = K_I_pro / (K_I_pro + S_h2)
	I_pH_aa = 10^(-(3/(pK_u_aa - pK_l_aa))*(pK_l_aa+pK_u_aa)/2) / (S_H^(3/(pK_u_aa - pK_l_aa)) + 10^(-(3/(pK_u_aa - pK_l_aa))*(pK_l_aa+pK_u_aa)/2))
	I_pH_ac = 10^(-(3/(pK_u_ac - pK_l_ac))*(pK_l_ac_1+pK_u_ac)/2) / (S_H^(3/(pK_u_ac - pK_l_ac)) + 10^(-(3/(pK_u_ac - pK_l_ac))*(pK_l_ac+pK_u_ac)/2))
	I_pH_h2 = 10^(-(3/(pK_u_h2 - pK_l_h2))*(pK_l_h2+pK_u_h2)/2) / (S_H^(3/(pK_u_h2 - pK_l_h2)) + 10^(-(3/(pK_u_h2 - pK_l_h2))*(pK_l_h2+pK_u_h2)/2))
	I_nh3_ac_1 = K_I_nh3_ac_1 / (K_I_nh3_ac_1 + S_nh3)
	I_nh3_ac_2 = K_I_nh3_ac_2 / (K_I_nh3_ac_2 + S_nh3)
	I_nh3_pro_1 = K_I_nh3_pro_1 / (K_I_nh3_pro_1 + S_nh3)
	I_nh3_pro_2 = K_I_nh3_pro_2 / (K_I_nh3_pro_2 + S_nh3)
[truncated: 1 more columns]

[truncated: 2 more sheets: 16S rRNA gene sequencing, T-RFLP]
